# Supplementary material for: Open-channel structure of a pentameric ligand-gated ion channel reveals a mechanism of leaflet-specific phospholipid modulation
Source: Nat Commun. 2022 Nov 17;13:7017. doi: 10.1038/s41467-022-34813-5 (PMC9668969; doi:10.1038/s41467-022-34813-5)
Supplement: Supplementary file 13 — Source Data [file 41467_2022_34813_MOESM13_ESM.xlsx]

## Sheet: Figure 1 & Supplementary Fig. 2
Data shows stopped-flow fluorescence quenching rates at varying delay times
	WT 2:1:1 PC:PE:PG 10 mM PA
	Time:	Rate:	Rate:	Rate:	Rate:	Rate:	Rate:	Rate:	Rate:	Avg.:	S.E.M.
	0	0	0	0	0	0	0	0	0	0	0
	0.01	34.5044	309.929	18.3556	240.085	44.5109	170.678	32.3518	14.111	108.066	41.0044
	0.025	23.2957	228.478	52.0253	225.461	175.37	258.076	47.3124	23.0555	129.134	36.1067
	0.05	80.0409	266.364	38.0927	228.686	184.179	204.835	85.4538	32.833	140.06	32.3012
	0.1	45.6143	257.045	32.6771	209.431	154.984	206.054	149.086	78.6743	141.696	29.0797
	0.25	118.265	240.416	46.4895	215.008	167.552	199.81	125.098	155.522	158.52	21.9502
	0.5	84.0627	248.177	48.6897	200.459	156.949	244.437	161.587	210.238	169.325	25.5434
	1	87.3785	208.905	52.8541	207.774	172.771	182.007	107.56	186.698	150.743	21.0666
	2.5	89.3315	154.564	31.8996	137.517	78.13	175.762	116.994	128.662	114.107	16.2966
	5	61.9609	173.27	19.7053	114.719	82.5621	153.044	51.4516	61.998	89.8389	18.695
	10	58.3001	176.155	14.4982	96.6315	32.6982	92.0331	38.7846	23.506	66.5759	18.9523
	25	14.8971	56.9167	4.12451	31.5195	11.3129	23.3606	9.49121	0.58878	19.0264	6.46421
	WT 3:1 PC:PE 10 mM PA
	Time:	Rate:	Rate:	Rate:	Avg.:	SEM
	0	0	0	0	0	0
	0.01	7.59511	25.3748	7.21035	13.3934	5.99173
	0.025	19.0885	23.1335	8.38873	16.8702	4.39858
	0.05	17.3372	23.7705	12.3709	17.8262	3.29987
	0.1	25.2651	29.8644	21.5739	25.5678	2.39806
	0.25	24.1281	35.1664	17.3453	25.5466	5.19319
	0.5	30.0354	34.8933	24.5328	29.8205	2.99275
	1	22.9681	33.5089	13.3429	23.2733	5.82341
	2.5	12.5772	29.1522	10.4348	17.3881	5.91448
	5	5.26824	12.1803	8.36702	8.6052	1.9989
	10	4.26801	3.44674	1.3315	3.01542	0.874701
	25	0.2016	1.09699	0.30378	0.534122	0.282974
	WT 3:1 PC:PG 10 mM PA
	Time:	Rate:	Rate:	Rate:	Avg.:	SEM
	0	0	0	0	0	0
	0.01	1.89755	0.72297	7.99279	3.53777	2.25317
	0.025	4.38508	3.04956	9.47489	5.63651	1.95753
	0.05	3.07354	4.81247	11.8454	6.57713	2.68153
	0.1	1.69386	1.51458	12.2608	5.15642	3.55257
	0.25	5.09321	11.8687	13.9187	10.2935	2.66665
	0.5	5.13494	12.0755	14.5587	10.5897	2.82001
	1	9.37427	10.6202	12.8093	10.9346	1.00399
	2.5	7.90606	8.47788	12.3833	9.58908	1.40683
	5	5.2352	10.1414	9.07177	8.14946	1.48949
	10	1.71901	0.48358	2.28461	1.49573	0.531763
	25	0.11993	0.60429	2.35871	1.02764	0.680062
	WT 1:1 PC:PE 10 mM PA
	Time:	Rate:	Rate:	Rate:	Avg.:	SEM
	0	0	0	0	0	0
	0.01	4.1332	25.4887	8.99736	12.8731	6.46219
	0.025	11.3425	31.7735	13.2635	18.7932	6.5138
	0.05	9.33335	21.6862	17.312	16.1105	3.61622
	0.1	18.5265	20.1957	27.1402	21.9541	2.63741
	0.25	14.1307	20.5822	22.3191	19.0107	2.49095
	0.5	11.4268	23.3625	21.8248	18.8714	3.74865
	1	8.23353	15.2869	17.7219	13.7475	2.84516
	2.5	7.19124	15.3669	13.1054	11.8878	2.43735
	5	8.30911	12.2434	8.58709	9.71321	1.26765
	10	3.56636	10.8095	4.38141	6.25244	2.29067
	25	0.59293	1.34272	0.75344	0.896363	0.227938
	WT 1:1 PC:PG 10 mM PA
	Time:	Rate:	Rate:	Rate:	Avg.:	SEM
	0	0	0	0	0	0
	0.01	8.28034	0.16916	2.93646	3.79532	2.38055
	0.025	15.6127	0.14799	14.0105	9.92372	4.9097
	0.05	22.0942	3.13219	8.16127	11.1292	5.67145
	0.1	22.1173	9.42958	6.40708	12.6513	4.81276
	0.25	22.1908	9.57295	7.90877	13.2242	4.50899
	0.5	25.2092	7.87497	9.48816	14.1908	5.52885
	1	26.5436	9.82261	7.80353	14.7233	5.93886
	2.5	23.3438	7.05962	7.98463	12.796	5.28064
	5	17.4361	8.24549	8.2103	11.2973	3.06943
	10	11.2955	5.3597	8.88874	8.51465	1.7237
	25	2.64494	0.17558	1.24771	1.35608	0.714899
	WT PC 10 mM PA
	Time:	Rate:	Rate:	Rate:	Avg.:	S.E.M.
	0	0	0	0	0	0
	0.01	2.70482	6.68412	0.33561	3.24152	1.8522
	0.025	7.18242	14.468	1.72811	7.79285	3.69034
	0.05	12.3849	16.5744	1.31176	10.0904	4.55288
	0.1	13.284	17.8393	1.51854	10.8806	4.86224
	0.25	13.9451	19.5077	1.63103	11.6946	5.2818
	0.05	18.8102	19.8468	2.49716	13.718	5.61842
	1	11.5009	16.318	1.96903	9.9293	4.21606
	2.5	4.39226	8.07208	1.08497	4.51644	2.01796
	5	0.1306	2.27478	0.19987	0.868417	0.703466
	10	0.13402	0.08335	0.06725	0.0948733	0.0201176
	25	0.18378	0.14607	0.08525	0.138367	0.0287028

## Sheet: Figure 4
Data shows stopped-flow fluorescence quenching rates at varying delay times												Zeta potential values for liposome samples in Fig. 4b
	Exchange sample: WT in 3:1 PC:PE with 25% POPG introduced to outer leaflet by beta-CD											3:1 PC:PE	2:1:1 PC:PE:PG	3:1 PC:PE Ex	3:1 PC:PE Ex ELIC
												-7.73333	-55.7667	-53.5667	-50.15
		Rate	Rate	Rate	Rate	Avg.	SEM					-7.24333	-51.9667	-47.3333	-49.4111
	0	0	0	0	0	0	0					-7.73667	-52.7667		-51.4
	0.01	25.3857	14.5673	13.3121	20.2302	18.3739	2.77973								-52.2833
	0.025	15.0877	6.41813	7.1837	23.8694	13.1397	4.07814
	0.05	31.4624	22.583	30.1073	31.8092	28.9905	2.16717
	0.1	74.7679	30.5635	23.7624	32.0577	40.2879	11.6342
	0.25	55.8845	34.2232	67.362	41.3064	49.694	7.4172
	0.5	114.141	61.2513	65.8238	57.9331	74.7874	13.2173
	1	107.634	76.7566	46.3943	50.1933	70.2446	14.1753
	2.5	86.3208	74.1468	47.8252	30.6067	59.7249	12.5989
	5	70.8008	30.2144	34.0764	26.3755	40.3668	10.2657
	10	99.9579	21.0404	15.9105	17.6594	38.6421	20.4663
	25	12.9419	4.06786	9.2149	10.2975	9.13053	1.86024
	No-exchange sample: WT in 3:1 PC:PE with just beta-CD
		Rate	Rate	Rate	Rate	Avg.	SEM
	0	0	0	0	0	0	0
	0.01	15.0215	18.265	10.3062	8.26618	12.9647	2.26324
	0.025	9.09653	18.0228	11.9906	15.9401	13.7625	1.9959
	0.05	21.2163	26.9955	10.8114	16.417	18.86	3.44585
	0.1	42.0467	37.5026	31.6684	15.0148	31.5581	5.90932
	0.25	35.4461	38.8846	20.2406	23.7309	29.5756	4.49464
	0.5	45.775	38.8006	22.625	20.3373	31.8845	6.19041
	1	44.4137	39.9389	33.9489	21.4609	34.9406	4.97834
	2.5	25.1548	26.3221	15.7795	17.6721	21.2322	2.64103
	5	10.4577	9.24137	15.1687	8.28417	10.788	1.52645
	10	4.4932	2.2883	1.49244	1.22137	2.37383	0.741846
	25	0.310208		3.15864	0.445895	1.30492	0.803404

## Sheet: Figure 6
Data shows stopped-flow fluorescence quenching rates at varying delay times
	Q264L							R117A							R318A							S202A							T259A							W206F
	Q264L in 3:1 PC:PE liposomes- no exchange							R117A in 3:1 PC:PE liposomes- no exchange							R318A in 3:1 PC:PE liposomes- no exchange							S202A in 3:1 PC:PE liposomes- no exchange							T259A in 3:1 PC:PE liposomes- no exchange							W206F in 3:1 PC:PE liposomes- no exchange
	Time	Rate	Rate	Rate	Avg.	SEM		Time	Rate	Rate	Rate	Avg.	SEM		Time	Rate	Rate	Rate	Avg.	SEM		Time	Rate	Rate	Rate	Avg.	SEM		Time	Rate	Rate	Rate	Avg.	SEM		Time	Rate	Rate	Rate	Rate
	0	0	0	0	0	0		0	0	0	0	0	0		0	0	0	0	0	0		0	0	0	0	0	0		0	0	0	0	0	0		0	0	0	0	0	0	0
	0.01	24.5059	31.6879	27.3669	27.8536	2.0875		0.01	51.0215	35.9675	34.387	40.4587	5.3011		0.01	0.380266	0.461585	0.751501	0.531118	0.112665		0.01	11.6648	37.4559	28.8165	25.9791	7.57922		0.01	121.601	3.55224	2.74097	42.6315	39.4856		0.01	19.8556	7.61353	14.28	2.78069	8.22476	3.74316
	0.025	27.1699	47.3774	36.0946	36.8806	5.84663		0.025	47.7568	38.3629	51.8525	45.9907	3.99299		0.025	1.79486	13.7058	10.6286	8.70975	3.56974		0.025	17.8069	35.7086	28.2137	27.2431	5.19052		0.025	145.224	17.421	24.4124	62.3525	41.4849		0.025	27.0933	11.7957	9.61103	5.95417	9.12029	4.65202
	0.05	26.0235	27.6785	21.4601	25.0541	1.85941		0.05	76.7199	51.0935	39.0755	55.6296	11.1012		0.05	5.65311	15.0188	18.668	13.1133	3.87601		0.05	18.4193	56.0821	30.1507	34.884	11.1269		0.05	221.296	36.7697	57.9464	105.337	58.3005		0.05	35.7844	5.8844	18.7926	6.81105	10.496	6.972
	0.1	18.764	22.6849	15.9049	19.118	1.9652		0.1	65.4648	44.1616	71.9162	60.5142	8.38572		0.1	9.26784	20.4425	28.143	19.2845	5.47948		0.1	15.9485	42.042	34.9966	30.9957	7.79365		0.1	193.664	62.7311	79.3949	111.93	41.1493		0.1	55.8214	13.5149	28.8621	14.4444	18.9405	9.86678
	0.25	14.1285	22.9571	22.2465	19.7774	2.83187		0.25	72.2638	72.7371	35.3413	60.1141	12.3871		0.25	7.57733	15.9942	28.3327	17.3014	6.0271		0.25	26.5867	71.3287	56.5344	51.4833	13.1605		0.25	189.242	108.263	164.054	153.853	23.9265		0.25	72.3032	14.0168	25.794	22.8867	20.8992	13.0928
	0.5	15.3555	22.7717	19.8467	19.3247	2.15673		0.5	89.4095	83.1131	82.5627	85.0284	2.1963		0.5	8.54502	30.6276	32.1258	23.7661	7.62283		0.5	18.4639	65.6375	70.2732	51.4582	16.5513		0.5	162.781	90.9478	156.262	136.664	22.9352		0.5	42.5727	9.11329	29.1926	25.0705	21.1255	6.89155
	1	17.1947	21.4872	17.0153	18.5657	1.46168		1	129.725	79.0306	70.8634	93.2063	18.4109		1	7.69923	26.4545	18.5684	17.574	5.43695		1	22.0373	76.4259	69.3662	55.9432	17.075		1	179.633	135.858	152.389	155.96	12.7623		1	34.4101	15.4231	27.6255	21.3584	21.469	4.08321
	2.5	13.6509	17.0874	16.0212	15.5865	1.01554		2.5	86.1214	60.7217	96.8756	81.2396	10.7184		2.5	4.63908	20.7388	13.8707	13.0829	4.66425		2.5	12.3815	63.7902	64.5243	46.8987	17.2599		2.5	123.85	99.4241	86.9263	103.4	10.8427		2.5	25.9871	6.27122	12.6047	15.489	11.455	4.11151
	5	9.68353	17.3279	11.3872	12.7995	2.31697		5	76.1362	66.3414	48.8981	63.7919	7.9656		5	2.74996	1.83836	6.77362	3.78732	1.51617		5	11.9775	33.6572	42.71	29.4482	9.11791		5		48.4744	52.98	50.7272	1.83944		5	12.0701	2.06762	4.34921	7.49055	4.63579	2.16563
	10	8.47613	7.02088	5.86599	7.121	0.755145		10	36.4053	11.0195	14.6658	20.6969	7.92442		10	1.05861	3.26232	0.230718	1.51721	0.904691		10	6.60404	11.6823	39.1741	19.1535	10.1171		10		9.44328	11.8569	10.6501	0.985361		10	1.46923	0.252021	0.42175	4.58327	1.75235	1.00398
	25	2.37945	3.98867	0.630033	2.33272	0.969836		25	7.67912	2.90107	11.1557	7.24531	2.39277		25	0.103601	0.431351	0.256134	0.263695	0.0946888		25	0.277866	1.31411	15.8991	5.83034	5.04324		25	30.2742	3.36861	0.326282	11.323	9.51621		25	0.688215	0.0251415	0.173074	1.51271	0.570309	0.335851
	Q264L 3:1 PC:PE liposomes- exchange							R117A 3:1 PC:PE liposomes- exchange							R318A 3:1 PC:PE liposomes- exchange							S202A 3:1 PC:PE liposomes- exchange							T259A 3:1 PC:PE liposomes- exchange							W206F 3:1 PC:PE liposomes- exchange
	Time	Rate	Rate	Rate	Avg.	SEM		Time	Rate	Rate	Rate	Avg.	SEM		Time	Rate	Rate	Rate	Avg.	SEM		Time	Rate	Rate	Rate	Avg.	SEM		Time	Rate	Rate	Rate	Avg.	SEM		Time	Rate	Rate	Rate	Rate	Avg.	SEM
	0	0	0	0	0	0		0	0	0	0	0	0		0	0	0	0	0	0		0	0	0	0	0	0		0	0	0	0	0	0		0	0	0	0	0	0	0
	0.01	101.024	92.333	86.2761	93.2109	4.27984		0.01	51.3846	28.0329	29.8495	36.4223	7.4995		0.01	0.628132	0.367356	2.86591	1.28713	0.792971		0.01	31.6143	14.0032	22.206	22.6078	5.08784		0.01	91.8327	9.6916	9.95541	37.1599	27.3365		0.01	12.1787	4.37296	7.66939	0.931477	4.32461	2.39736
	0.025	110.717	84.589	81.1222	92.1429	9.34102		0.025	23.6705	28.3361	27.343	26.4499	1.41896		0.025	1.08644	2.85035	10.0876	4.6748	2.75389		0.025	8.04179	15.5483	22.5075	15.3659	4.17689		0.025	120.736	46.9567	25.5085	64.4004	28.8403		0.025	34.7975	6.86402	6.44539	9.54557	7.61833	6.8294
	0.05	118.061	33.5711	36.932	62.8549	27.6204		0.05	35.459	54.711	32.1157	40.7619	7.041		0.05	3.17903	4.26518	18.6835	8.70922	4.99696		0.05	16.5094	29.4534	32.3593	26.1074	4.87175		0.05	232.877	58.5431	94.4901	128.637	53.143		0.05	63.3793	15.2563	12.913	7.17307	11.7808	13.0109
	0.1	50.341	29.8543	24.7669	34.9874	7.816		0.1	40.413	51.1819	32.9391	41.5113	5.29481		0.1	8.49645	15.2823	25.1735	16.3174	4.842		0.1	29.4999	20.0447	48.0103	32.5183	8.21283		0.1	172.568	94.6676	109.17	125.469	23.9191		0.1	54.6517	17.7138	19.5845	18.8465	18.715	8.99242
	0.25	55.7469	31.6808	34.2025	40.5434	7.63653		0.25	37.328	50.4317	40.396	42.7186	3.95693		0.25	10.4456	13.4434	27.1537	17.0142	5.14306		0.25	23.8159	25.6095	77.176	42.2004	17.4954		0.25	165.192	154.285	122.639	147.372	12.7612		0.25	121.345	26.0476	18.6412	20.9393	21.876	24.9153
	0.5	50.8038	46.9611	36.7678	44.8442	4.1878		0.5	50.4097	59.8597	30.024	46.7644	8.80355		0.5	12.0289	16.9029	26.2952	18.409	4.18662		0.5	25.1835	47.0599	89.3625	53.8686	18.8371		0.5	165.458	156.824	175.609	165.964	5.42854		0.5	79.1813	24.0011	25.827	19.9351	23.2544	14.0358
	1	41.2493	27.2669	37.552	35.356	4.18305		1	118.781	83.9206	75.4227	92.7081	13.2653		1	11.4237	35.006	24.9969	23.8088	6.83351		1	27.5197	64.2047	102.808	64.8442	21.7363		1	164.478	167.814	134.95	155.747	10.4431		1	46.3159	19.5805	23.0368	16.6682	19.7618	6.7649
	2.5	28.3453	27.9426	39.1043	31.7974	3.6553		2.5	67.3583	81.1773	54.8497	67.7951	7.60327		2.5	10.0493	14.6774	27.2343	17.3203	5.13387		2.5	22.641	61.9804	66.5203	50.3806	13.9316		2.5	179.57	147.43	160.816	162.605	9.32093		2.5	33.3001	18.5002	18.7751	15.0859	17.4537	4.04947
	5	25.0819	25.2922	31.4693	27.2811	2.09495		5	68.9372	69.5608	38.189	58.8956	10.3549		5	4.72213	9.705	11.3307	8.58593	1.98808		5	40.6461	34.3966	52.1645	42.4024	5.20377		5	178.699	160.799	136.689	158.729	12.1713		5	30.2646	10.365	7.68685	11.4204	9.82411	5.17018
	10	20.5469	16.7517	24.3176	20.5387	2.18408		10	29.3598	41.3985	26.1736	32.3106	4.63609		10	0.214935	3.05891	8.89725	4.05703	2.55557		10	13.4915	20.64	45.2511	26.4609	9.61908		10	146.042	104.667	105.694	118.801	13.6236		10	13.1819	3.19752	3.19855	5.25706	3.88438	2.3745
	25	2.28969	7.92976	4.45703	4.89216	1.64262		25	2.0568	17.0116	2.76436	7.2776	4.8713		25	0.171349	0.181877	1.29673	0.549986	0.373386		25	4.73315	15.6703	14.329	11.5775	3.44399		25	115.83	14.0411	11.4725	47.1146	34.3657		25	5.65107	0.123926	0.848514	3.28857	1.42034	1.25573

## Sheet: Supplementary Fig. 1
Data shows stopped-flow fluorescence quenching rates at varying delay times
	WT in 2:1:1 PC:PE:PG liposomes
	0.3 mM PA							1 mM PA							3 mM PA							10 mM PA							30 mM PA
		2020-08-19	2020-08-26	2020-09-02					2020-08-19	2020-08-26	2020-09-02					2020-08-19	2020-08-26	2020-09-02					2020-08-19	2020-08-26	2020-09-02					2020-08-19	2020-08-26	2020-09-02
	Time:	Rate:	Rate:	Rate:	Avg	SEM		Time:	Rate:	Rate:	Rate:	Avg	SEM		Time:	Rate:	Rate:	Rate:	Avg.:	SEM		Time:	Rate:	Rate:	Rate:	Avg.:	SEM		Time:	Rate:	Rate:	Rate:	Avg.:	SEM
	0	0	0	0	0	0		0	0	0	0	0	0		0	0	0	0	0	0		0	0	0	0	0	0		0	0	0	0	0	0
	0.01	0.07288	0.06831	5.2313e-07	0.0470635	0.0235684		0.01	0.0395	0.11502	0.02011	0.05821	0.0289513		0.01	8.53904	8.41783	24.9362	14.1884	5.48605		0.01	172.984	28.8744	255.802	152.553	66.3		0.01	11.0688	51.7337	147.051	69.9511	40.2976
	0.025	0.07288	0.08892	5.2313e-07	0.0539335	0.0273611		0.025	0.0395	0.11502	0.02011	0.05821	0.0289513		0.025	8.53904	8.41783	24.9362	24.9362	5.48605		0.025	172.984	50.7378	283.538	169.086	67.2318		0.025	16.4974	51.7337	156.283	74.8381	41.9737
	0.05	0.05016	0.14362	0.14928	0.114353	0.0321382		0.05	0.09737	0.79944	0.12849	0.341767	0.229013		0.05	16.5959	10.9763	279.785	279.785	88.6811		0.05	221.613	70.7767	250.005	180.798	55.6179		0.05	14.6978	58.6801	116.986	63.4545	29.6243
	0.1	0.02819	0.02444	0.03693	0.0298533	0.00370023		0.1	0.10424	0.17244	1.9862	0.754293	0.616268		0.1	27.1061	17.5675	265.522	279.666	81.1085		0.1	199.81	85.5318	210.695	165.345	40.0303		0.1	16.6823	41.8374	131.824	63.448	34.9509
	0.25	0.3589	0.09048	0.21832	0.222567	0.0775153		0.25	9.32245	3.81803	15.6628	9.60109	3.42212		0.25	57.1716	30.0163	300.719	300.719	86.0661		0.25	256.17	144.253	240.291	213.572	34.9611		0.25	16.887	51.1758	132.267	66.7765	34.2085
	0.5	0.05209	0.08034	0.10243	0.0782867	0.0145681		0.5	8.37318	4.68481	15.2403	9.43275	3.09281		0.5	130.732	47.9251	352.59	352.59	90.9515		0.05	249.635	148.719	195.774	198.043	29.1539		0.5	12.5437	62.1802	113.491	62.7383	29.1423
	1	0.03776	0.16253	0.18039	0.126893	0.0448639		1	2.41114	21.9837	15.1347	13.1765	5.73431		1	133.297	71.9157	284.973	284.973	63.3186		1	228.219	122.935	157.778	169.644	30.9664		1	10.9716	78.666	113.165	67.601	30.0151
	2.5	0.06421	0.14297	0.03181	0.0796633	0.0330063		2.5	11.1244	10.2041	20.4525	13.927	3.27354		2.5	175.501	41.423	176.344	176.344	44.8339		2.5	207.631	90.2925	167.298	155.074	34.4197		2.5	2.95539	48.9183	68.6752	40.183	19.468
	5	0.02482	0.13233	0.14653	0.101227	0.0384226		5	8.96689	16.9215	22.1736	16.0207	3.83895		5	57.9338	36.8088	145.791	145.791	33.3686		5	187.011	49.5824	73.4851	103.359	42.3911		5	0.140778	17.194	30.0357	15.7901	8.65842
	10	0.00845	0.12271	0.08789	0.0730167	0.033812		10	5.29654	13.3661	22.4784	13.7137	4.96302		10	41.3119	28.1488	107.502	107.502	24.5532		10	64.3667	27.3636	90.9762	60.9022	18.4449		10		11.4812	36.4665	23.9739	10.2002
	25	0.11009	0.17359	0.14835	0.14401	0.0184589		25	1.47888	9.16373	14.518	8.38688	3.78407		25	14.865	12.6385	38.6642	38.6642	8.32898		25	13.7363	15.821	14.4245	14.6606	0.613273		25		8.13203	11.9359	10.034	1.55293
	WT in PC liposomes
	0.3 mM PA							1 mM PA							3 mM PA							10 mM PA							30 mM PA
		2020-08-19	2020-08-26	2020-09-18					2020-08-19	2020-08-26	2020-09-18					2020-08-19	2020-08-26	2020-09-18					2020-08-19	2020-08-26	2020-09-18					2020-08-19	2020-08-26	2020-09-18
	Time:	Rate:	Rate:	Rate:	Avg.:	SEM		Time:	Rate:	Rate:	Rate:	Avg.:	SEM		Time:	Rate:	Rate:	Rate:	Avg.:	SEM		Time:	Rate:	Rate:	Rate:	Avg.:	SEM		Time:	Rate:	Rate:	Rate:	Avg.:	SEM
	0	0	0	0	0	0		0	0	0	0	0	0		0	0	0	0	0	0		0	0	0	0	0	0		0	0	0	0	0	0
	0.01	0.07068	0.08871	0.09671	0.0853667	0.00769791		0.01	0.09146	0.07551	0.07542	0.0807967	0.00533173		0.01	0.26088	0.95006	0.18834	14.1884	0.242722		0.01	2.70482	6.68412	0.33561	3.24152	1.8522		0.01	11.0688	13.3331	2.58547	8.99579	3.27114
	0.025	0.10826	0.13481	0.0551	0.09939	0.0234338		0.025	0.08825	0.33131	0.07096	0.163507	0.08405		0.025	0.23944	1.05846	0.17207	24.9362	0.2849		0.025	7.18242	14.468	1.72811	7.79285	3.69034		0.025	14.8674	12.9196	0.93847	9.57515	4.35479
	0.05	0.07256	0.08227	0.0372	0.06401	0.0136949		0.05	0.10885	0.06236	0.09304	0.0880833	0.0136474		0.05	1.25622	5.75389	0.14084	279.785	1.71561		0.05	12.3849	16.5744	1.31176	10.0904	4.55288		0.05	14.6978	14.0764	3.08691	10.6204	3.77099
	0.1	0.04696	0.10426	0.09302	0.0814133	0.0175296		0.1	0.14506	0.11777	0.06171	0.10818	0.0245342		0.1	3.24687	9.73403	0.13864	279.666	2.82662		0.1	13.284	17.8393	1.51854	10.8806	4.86224		0.1	16.6823	18.6923	2.97687	12.7838	4.93769
	0.25	0.04925	0.03838	0.03298	0.0402033	0.00478441		0.25	0.08992	0.09627	0.01465	0.0669467	0.0262125		0.25	9.57756	9.39003	0.08256	300.719	3.13421		0.25	13.9451	19.5077	1.63103	11.6946	5.2818		0.25	16.8869	16.0105	3.59514	12.1642	4.29199
	0.5	0.0905	0.17537	0.09759	0.121153	0.0271855		0.5	0.18259	0.34951	0.04898	0.193693	0.086933		0.5	8.21995	9.24345	0.40046	352.59	2.79275		0.05	18.8102	19.8468	2.49716	13.718	5.61842		0.5	12.5437	16.3786	1.97293	10.2984	4.30743
	1	0.04856	0.11871	0.05513	0.0741333	0.0223689		1	1.65811	0.25943	0.09768	0.67174	0.49539		1	7.6797	9.35266	0.26649	284.973	2.79198		1	11.5009	16.318	1.96903	9.9293	4.21606		1	10.9716	8.70326	1.22584	6.96689	2.94426
	2.5	0.09799	0.04957	0.09682	0.08146	0.0159486		2.5	0.12371	0.38126	0.08708	0.19735	0.092561		2.5	3.38054	5.12489	0.21404	176.344	1.43732		2.5	4.39226	8.07208	1.08497	4.51644	2.01796		2.5	2.95539	3.54285	0.17971	2.22598	1.0371
	5	0.08502	0.16865	0.03017	0.0946133	0.0402625		5	0.06982	0.17855	0.05738	0.101917	0.0384846		5	1.49799	2.10114	0.07905	145.791	0.599353		5	0.1306	2.27478	0.19987	0.868417	0.703466		5	0.14078	0.35682	0.19783	0.23181	0.0646382
	10	0.03355	0.19769	0.05546	0.0955667	0.0514519		10	0.33361	0.11741	0.05484	0.16862	0.0844492		10		0.55383	0.17428	107.502	0.154951		10	0.13402	0.08335	0.06725	0.0948733	0.0201176		10		0.22925	0.10557	0.16741	0.0504921
	25	0.12638	0.19672	0.32279	0.215297	0.0574544		25	0.14583	0.03363	0.05837	0.0792767	0.0340344		25	0.11498	0.1341	0.02534	38.6642	0.0335242		25	0.18378	0.14607	0.08525	0.138367	0.0287028		25		0.19981	0.32654	0.263175	0.0517373

## Sheet: Supplementary Fig. 3
POPC Liposome Diameter					2-1-1 Liposome Diameter
Pixels	Angstroms	Nanometers			Pixels	Angstroms	Nanometers
288	547.2	54.72			612	1162.8	116.28
234	444.6	44.46			480	912	91.2
498	946.2	94.62			489	929.1	92.91
289	549.1	54.91			372	706.8	70.68
445	845.5	84.55			229	435.1	43.51
228	433.2	43.32			166	315.4	31.54
444	843.6	84.36			549	1043.1	104.31
511	970.9	97.09			523	993.7	99.37
204	387.6	38.76			195	370.5	37.05
530	1007	100.7			276	524.4	52.44
371	704.9	70.49			196	372.4	37.24
630	1197	119.7			441	837.9	83.79
348	661.2	66.12			280	532	53.2
373	708.7	70.87			205	389.5	38.95
253	480.7	48.07			144	273.6	27.36
288	547.2	54.72			708	1345.2	134.52
229	435.1	43.51			198	376.2	37.62
500	950	95			157	298.3	29.83
451	856.9	85.69			158	300.2	30.02
256	486.4	48.64			404	767.6	76.76
246	467.4	46.74			599	1138.1	113.81
	AVG	68.9067				AVG	66.7805
	SD	23.7142				SD	34.0807

## Sheet: Supplementary Fig. 6
Results from giant liposome patch-clamp recordings of WT, ELIC3, and ELIC5 in 2:1:1 liposomes
Peak responses
[Cysteamine] (mM)	ELIC3	Stdev	SEM		[Cysteamine] (mM)	WT	StDev	SEM
0.3	0.0203514	0.00360142	0.00180071		0.3	0.00311406	0.00355116	0.00205027
1	0.446232	0.0348967	0.0174483		1	0.0180662	0.01268	0.00732082
3	0.795465	0.0819725	0.0409863		3	0.208491	0.0371992	0.0214769
10	1.02151	0.05349	0.026745		10	0.741646	0.226219	0.130607
30	1	0	0		30	1	0	0
Relative current at 60s
	30 mM Cys		10 mM Cys
	WT	ELIC3	WT	ELIC3	ELIC5
Average	0.0356127	0.0824518	0.0510053	0.118512	No evidence of desensitization
SD	0.0174283	0.0729129	0.0184298	0.0408683
SEM	0.00871413	0.0243043	0.00921489	0.0166844
	p=0.23		p=0.016
	unpaired T-test		unpaired T-test
Time constant of desensitizaton (s)
	30 mM Cys		10 mM Cys
	WT	ELIC3	WT	ELIC3	ELIC5
Weighted Tau	2.50562	8.1999	4.76388	12.8369	No evidence of desensitization
SD	0.72504	4.11908	1.56317	4.48975
SEM	0.418602	1.37303	0.902499	1.83293
	p = 0.043		p = 0.012
	Unpaired T-test		Unpaired T-test
Time constant of deactivation (s)
	30 mM Cys		10 mM Cys
	WT	ELIC3	WT	ELIC3	ELIC5
Deactivation Tau	0.400774	1.65827	0.163589	1.08103	195.719
SD	0.257312	1.69221	0.101409	0.772238	137.635
SEM	0.115073	0.510221	0.0453517	0.232838	34.4088
	p = 0.0644		p = 0.021
	unpaired T-test		unpaired T-test between WT and ELIC3
Single channel currents at -60 mV (pA)
60 mV	Single Channel Measurements
pA	WT	ELIC5
	-5.8	-6
	-6.2	-5.83
	-5.9	-5.79
	-5.6	-5.79
Average	-5.875	-5.8525
StDev	0.25	0.100125
SEM	0.144338	0.0500625

## Sheet: Supplementary Fig. 10a and 10b
Blank		WT 30 mM Cys		WT		W206F		W260F 30 mM Cys
320	91050	320	804590	320	910150	320	788250	320	771490
321	122360	321	840110	321	949590	321	815810	321	795430
322	163700	322	860020	322	975730	322	838590	322	813680
323	209050	323	881470	323	998000	323	856550	323	843300
324	257460	324	898170	324	1018950	324	883370	324	855410
325	297050	325	925090	325	1054690	325	900180	325	890410
326	327560	326	942450	326	1069440	326	926270	326	909010
327	344790	327	958460	327	1095430	327	940280	327	921570
328	342060	328	977560	328	1119130	328	964970	328	945690
329	327100	329	1001430	329	1139570	329	985040	329	972730
330	299030	330	1017700	330	1156290	330	998260	330	989960
331	259600	331	1038960	331	1175130	331	1021930	331	1002600
332	219610	332	1051130	332	1191350	332	1032220	332	1020470
333	181990	333	1064180	333	1205270	333	1040020	333	1032760
334	143880	334	1076000	334	1225600	334	1050430	334	1043250
335	112480	335	1094750	335	1238730	335	1064630	335	1051410
336	89000	336	1105230	336	1239530	336	1064890	336	1059950
337	71860	337	1102570	337	1246630	337	1072220	337	1062210
338	58300	338	1110270	338	1251140	338	1078790	338	1071660
339	53590	339	1107370	339	1252500	339	1078560	339	1076280
340	50640	340	1100850	340	1251340	340	1081220	340	1083710
341	47500	341	1109610	341	1254970	341	1077200	341	1085920
342	46720	342	1105480	342	1245860	342	1075810	342	1080500
343	46030	343	1098150	343	1249110	343	1068880	343	1081010
344	46500	344	1095000	344	1243070	344	1065870	344	1074670
345	45300	345	1092160	345	1244190	345	1065520	345	1071140
346	45090	346	1088360	346	1227680	346	1057770	346	1066530
347	44970	347	1077030	347	1226440	347	1047510	347	1060720
348	46750	348	1068840	348	1218060	348	1045220	348	1058590
349	45110	349	1066310	349	1205710	349	1038290	349	1045760
350	46630	350	1055290	350	1201170	350	1022160	350	1042330
351	44970	351	1041270	351	1182300	351	1015760	351	1034700
352	43400	352	1036270	352	1174060	352	1004690	352	1019030
353	44670	353	1015310	353	1154130	353	993110	353	1010620
354	43290	354	1003150	354	1146180	354	982560	354	993340
355	42560	355	990040	355	1124640	355	972920	355	980850
356	40930	356	980580	356	1106230	356	953650	356	973320
357	39320	357	950350	357	1099860	357	940060	357	961650
358	39760	358	943630	358	1077610	358	921470	358	938960
359	38930	359	918190	359	1046740	359	900830	359	924340
360	38450	360	914380	360	1029130	360	885700	360	898600
361	38490	361	899440	361	1009450	361	865890	361	886010
362	38060	362	877520	362	990260	362	844380	362	867380
363	39010	363	850800	363	963110	363	818180	363	844340
364	37040	364	821470	364	940710	364	807460	364	830030
365	36260	365	795670	365	923000	365	786380	365	813040
366	36210	366	776390	366	888060	366	764820	366	786750
367	35320	367	752920	367	867480	367	751300	367	769070
368	35030	368	732340	368	847280	368	721470	368	749540
369	35110	369	720880	369	821790	369	703590	369	729430
370	34770	370	691880	370	799360	370	685240	370	711180
371	33420	371	677380	371	776020	371	669600	371	692310
372	33080	372	661530	372	753150	372	644480	372	672500
373	33710	373	643370	373	728610	373	627240	373	652280
374	31170	374	622610	374	703920	374	606700	374	629710
375	32040	375	605580	375	683560	375	593270	375	618580
376	30980	376	584360	376	661890	376	570100	376	599350
377	30540	377	567600	377	639980	377	553950	377	580660
378	29560	378	558770	378	622830	378	539820	378	563670
379	28830	379	531360	379	600340	379	513920	379	543190
380	30940	380	517880	380	581880	380	500040	380	522740
381	29920	381	499820	381	563370	381	485760	381	502820
382	29330	382	482620	382	549060	382	470720	382	487000
383	29690	383	465090	383	528770	383	457150	383	475140
384	28960	384	451150	384	507690	384	437340	384	456600
385	29250	385	428430	385	492580	385	423410	385	440790
386	28370	386	420060	386	475660	386	410420	386	423940
387	29870	387	400770	387	455280	387	392170	387	405220
388	28920	388	385350	388	437770	388	377140	388	397190
389	27730	389	381600	389	426050	389	363020	389	381080
390	28430	390	360170	390	413060	390	349370	390	363380
391	26450	391	346400	391	397290	391	340140	391	352540
392	27900	392	340740	392	380490	392	324620	392	336000
393	26110	393	327660	393	372940	393	309890	393	325360
394	26970	394	316470	394	358790	394	299890	394	311620
395	26030	395	301980	395	348790	395	284800	395	300840
396	25260	396	291020	396	331510	396	272550	396	285190
397	26580	397	277640	397	318140	397	263600	397	272180
398	29100	398	265940	398	303040	398	246200	398	260830
399	29240	399	253020	399	290550	399	236820	399	250140
400	27640	400	247580	400	277020	400	227120	400	241040
401	29000	401	237600	401	259270	401	218600	401	226290
402	26330	402	233050	402	245140	402	211700	402	221660
403	26540	403	223960	403	231890	403	201250	403	211970
404	25380	404	210930	404	225920	404	196810	404	203540
405	25180	405	205250	405	212670	405	190210	405	194410
406	25760	406	197950	406	203160	406	176300	406	184680
407	25060	407	191160	407	198550	407	170990	407	177100
408	25080	408	187280	408	187590	408	165060	408	169410
409	24240	409	181840	409	181050	409	155500	409	164650
410	24930	410	170220	410	174850	410	150440	410	155310
411	23970	411	167400	411	169200	411	146300	411	149680
412	23850	412	162070	412	166610	412	138330	412	144200
413	24700	413	154720	413	167650	413	130260	413	137560
414	23960	414	150730	414	172600	414	127680	414	131490
415	23970	415	146270	415	175440	415	119350	415	127250
416	22940	416	141050	416	165310	416	115480	416	120610
417	23610	417	136250	417	151720	417	109550	417	116040
418	23030	418	131260	418	135980	418	105690	418	113630
419	22510	419	129580	419	124740	419	102580	419	109000
420	22250	420	125310	420	114890	420	96940	420	104760

## Sheet: Supplementary Fig. 10d
Propylamine
0.3 mM				1 mM				3 mM				10 mM				30 mM				100 mM
Time	Experimental	Theroetical		Time	Experimental	Theroetical		Time	Experimental	Theroetical		Time	Experimental	Theroetical		Time	Experimental	Theroetical		Time	Experimental	Theroetical
0	7.85	7.904		0	7.85	7.89		0	7.89	7.89		0	7.89	7.89		0	7.85	7.89		0	7.85	7.89
0.0012	7.88821	7.904		0.0012	7.89922	7.88709		0.0012	7.89791	7.87673		0.0012	7.91221	7.83732		0.0012	7.76745	7.84255		0.0012	7.93852	7.84572
0.0014	7.85486	7.90351		0.0014	7.90054	7.88662		0.0014	7.8808	7.87463		0.0014	7.87923	7.82957		0.0014	7.77483	7.83553		0.0014	7.83096	7.83911
0.0016	7.92242	7.90402		0.0016	7.87052	7.88616		0.0016	7.88882	7.87255		0.0016	7.85761	7.8221		0.0016	7.79916	7.82875		0.0016	7.79026	7.8327
0.0018	7.93722	7.90431		0.0018	7.88606	7.8857		0.0018	7.86955	7.8705		0.0018	7.81054	7.81488		0.0018	7.80327	7.8222		0.0018	7.85657	7.82649
0.002	7.91816	7.90448		0.002	7.88513	7.88525		0.002	7.83039	7.86848		0.002	7.81676	7.80791		0.002	7.79894	7.81586		0.002	7.87261	7.82047
0.0022	7.93213	7.90458		0.0022	7.9108	7.8848		0.0022	7.80215	7.86649		0.0022	7.76617	7.80118		0.0022	7.83571	7.80974		0.0022	7.84398	7.81463
0.0024	7.89917	7.90463		0.0024	7.86083	7.88435		0.0024	7.81677	7.86453		0.0024	7.7112	7.79468		0.0024	7.83224	7.80381		0.0024	7.81528	7.80897
0.0026	7.90703	7.90467		0.0026	7.83337	7.88391		0.0026	7.7553	7.86259		0.0026	7.71791	7.78841		0.0026	7.72638	7.79809		0.0026	7.76087	7.80349
0.0028	7.9203	7.90469		0.0028	7.86763	7.88348		0.0028	7.80397	7.86068		0.0028	7.70168	7.78236		0.0028	7.72619	7.79255		0.0028	7.75303	7.79817
0.003	7.88179	7.9047		0.003	7.90562	7.88305		0.003	7.78872	7.8588		0.003	7.70909	7.77651		0.003	7.74035	7.7872		0.003	7.78837	7.79302
0.0032	7.91282	7.9047		0.0032	7.88503	7.88262		0.0032	7.79352	7.85694		0.0032	7.68901	7.77087		0.0032	7.73571	7.78203		0.0032	7.76778	7.78802
0.0034	7.88751	7.90471		0.0034	7.9094	7.8822		0.0034	7.82905	7.85511		0.0034	7.71141	7.76542		0.0034	7.74419	7.77703		0.0034	7.79832	7.78318
0.0036	7.93999	7.90471		0.0036	7.88893	7.88179		0.0036	7.78001	7.85331		0.0036	7.71943	7.76017		0.0036	7.74428	7.77219		0.0036	7.71499	7.77848
0.0038	7.90947	7.90471		0.0038	7.85214	7.88137		0.0038	7.79835	7.85153		0.0038	7.66652	7.75509		0.0038	7.71697	7.76752		0.0038	7.72222	7.77393
0.004	7.88654	7.90471		0.004	7.83372	7.88096		0.004	7.79567	7.84977		0.004	7.67671	7.75019		0.004	7.68119	7.763		0.004	7.72091	7.76952
0.0042	7.87269	7.90471		0.0042	7.87722	7.88056		0.0042	7.81041	7.84804		0.0042	7.71172	7.74546		0.0042	7.71958	7.75864		0.0042	7.76775	7.76525
0.0044	7.88213	7.90471		0.0044	7.8741	7.88016		0.0044	7.76379	7.84633		0.0044	7.66341	7.74089		0.0044	7.67464	7.75441		0.0044	7.69308	7.7611
0.0046	7.9537	7.90471		0.0046	7.85271	7.87976		0.0046	7.80875	7.84465		0.0046	7.69637	7.73649		0.0046	7.71324	7.75033		0.0046	7.69177	7.75708
0.0048	7.91286	7.90471		0.0048	7.87857	7.87937		0.0048	7.81475	7.84299		0.0048	7.68887	7.73223		0.0048	7.69325	7.74638		0.0048	7.69598	7.75319
0.005	7.91139	7.90471		0.005	7.86449	7.87898		0.005	7.80868	7.84135		0.005	7.68157	7.72812		0.005	7.72196	7.74257		0.005	7.65109	7.74941
0.0052	7.95044	7.90471		0.0052	7.87154	7.8786		0.0052	7.79446	7.83974		0.0052	7.72107	7.72416		0.0052	7.71619	7.73888		0.0052	7.7262	7.74575
0.0054	7.93375	7.90471		0.0054	7.86686	7.87822		0.0054	7.799	7.83815		0.0054	7.72318	7.72033		0.0054	7.75629	7.73532		0.0054	7.76752	7.7422
0.0056	7.88712	7.90471		0.0056	7.87776	7.87784		0.0056	7.83937	7.83658		0.0056	7.70107	7.71663		0.0056	7.7215	7.73187		0.0056	7.72142	7.73876
0.0058	7.93066	7.90471		0.0058	7.87129	7.87747		0.0058	7.8348	7.83503		0.0058	7.71019	7.71306		0.0058	7.73489	7.72854		0.0058	7.75448	7.73543
0.006	7.93857	7.90471		0.006	7.91184	7.8771		0.006	7.80424	7.8335		0.006	7.7402	7.70962		0.006	7.70434	7.72532		0.006	7.7388	7.7322
0.0062	7.94062	7.90471		0.0062	7.89715	7.87674		0.0062	7.80112	7.832		0.0062	7.71367	7.70629		0.0062	7.71169	7.7222		0.0062	7.75259	7.72906
0.0064	7.86494	7.90471		0.0064	7.87236	7.87638		0.0064	7.78945	7.83051		0.0064	7.70552	7.70308		0.0064	7.70529	7.71919		0.0064	7.7149	7.72603
0.0066	7.9073	7.90471		0.0066	7.85772	7.87602		0.0066	7.74574	7.82905		0.0066	7.70129	7.69998		0.0066	7.73409	7.71628		0.0066	7.70937	7.72308
0.0068	7.90769	7.90471		0.0068	7.88786	7.87567		0.0068	7.73891	7.8276		0.0068	7.67255	7.69699		0.0068	7.73536	7.71347		0.0068	7.75494	7.72023
0.007	7.88569	7.90471		0.007	7.83608	7.87532		0.007	7.79407	7.82618		0.007	7.68018	7.6941		0.007	7.69886	7.71075		0.007	7.66165	7.71746
0.0072	7.93076	7.90471		0.0072	7.82917	7.87497		0.0072	7.75869	7.82478		0.0072	7.66654	7.69131		0.0072	7.68892	7.70812		0.0072	7.65608	7.71478
0.0074	7.8399	7.90471		0.0074	7.83435	7.87463		0.0074	7.76886	7.82339		0.0074	7.64347	7.68862		0.0074	7.64558	7.70558		0.0074	7.68911	7.71218
0.0076	7.86966	7.90471		0.0076	7.79788	7.87429		0.0076	7.71983	7.82203		0.0076	7.63891	7.68602		0.0076	7.62649	7.70312		0.0076	7.67	7.70966
0.0078	7.86203	7.90471		0.0078	7.82622	7.87396		0.0078	7.75335	7.82068		0.0078	7.6696	7.68351		0.0078	7.6773	7.70074		0.0078	7.66826	7.70722
0.008	7.81158	7.90471		0.008	7.84468	7.87363		0.008	7.78956	7.81935		0.008	7.66472	7.68109		0.008	7.63718	7.69845		0.008	7.63923	7.70485
0.0082	7.88706	7.90471		0.0082	7.84662	7.8733		0.0082	7.76565	7.81804		0.0082	7.70297	7.67876		0.0082	7.7003	7.69623		0.0082	7.65194	7.70256
0.0084	7.88952	7.90471		0.0084	7.85744	7.87297		0.0084	7.777	7.81675		0.0084	7.67969	7.6765		0.0084	7.68961	7.69408		0.0084	7.6981	7.70033
0.0086	7.93321	7.90471		0.0086	7.84449	7.87265		0.0086	7.78401	7.81548		0.0086	7.70188	7.67432		0.0086	7.72107	7.692		0.0086	7.71894	7.69817
0.0088	7.95558	7.90471		0.0088	7.89799	7.87233		0.0088	7.83673	7.81422		0.0088	7.71088	7.67222		0.0088	7.729	7.69		0.0088	7.77112	7.69608
0.009	7.95594	7.90471		0.009	7.89855	7.87202		0.009	7.7908	7.81299		0.009	7.69047	7.67019		0.009	7.75484	7.68806		0.009	7.73884	7.69406
0.0092	7.91923	7.90471		0.0092	7.89706	7.87171		0.0092	7.82671	7.81176		0.0092	7.74499	7.66823		0.0092	7.71908	7.68618		0.0092	7.73515	7.69209
0.0094	7.93661	7.90471		0.0094	7.91692	7.8714		0.0094	7.85773	7.81056		0.0094	7.71738	7.66633		0.0094	7.7274	7.68437		0.0094	7.75024	7.69019
0.0096	7.95729	7.90471		0.0096	7.89979	7.87109		0.0096	7.82703	7.80937		0.0096	7.66829	7.66451		0.0096	7.70007	7.68262		0.0096	7.71576	7.68834
0.0098	7.93267	7.90471		0.0098	7.93011	7.87079		0.0098	7.8266	7.8082		0.0098	7.68605	7.66274		0.0098	7.71348	7.68093		0.0098	7.68946	7.68655
0.01	7.93589	7.90471		0.01	7.92169	7.87049		0.01	7.77742	7.80705		0.01	7.68371	7.66104		0.01	7.69119	7.67929		0.01	7.71	7.68482
0.0102	7.84566	7.90471		0.0102	7.89326	7.8702		0.0102	7.76188	7.80591		0.0102	7.66654	7.6594		0.0102	7.69693	7.6777		0.0102	7.72954	7.68314
0.0104	7.93104	7.90471		0.0104	7.87229	7.8699		0.0104	7.72048	7.80479		0.0104	7.67052	7.65781		0.0104	7.71025	7.67617		0.0104	7.67484	7.68151
0.0106	7.88982	7.90471		0.0106	7.83419	7.86961		0.0106	7.71635	7.80368		0.0106	7.64185	7.65628		0.0106	7.69377	7.6747		0.0106	7.65767	7.67993
0.0108	7.88405	7.90471		0.0108	7.78033	7.86933		0.0108	7.71391	7.80259		0.0108	7.62557	7.6548		0.0108	7.62725	7.67326		0.0108	7.64382	7.67839
0.011	7.92098	7.90471		0.011	7.78665	7.86904		0.011	7.7431	7.80151		0.011	7.65257	7.65337		0.011	7.66223	7.67188		0.011	7.65339	7.67691
0.0112	7.86403	7.90471		0.0112	7.82046	7.86876		0.0112	7.7435	7.80045		0.0112	7.61359	7.65199		0.0112	7.63341	7.67055		0.0112	7.6602	7.67547
0.0114	7.83681	7.90471		0.0114	7.86211	7.86848		0.0114	7.73542	7.7994		0.0114	7.59648	7.65066		0.0114	7.61614	7.66925		0.0114	7.65644	7.67407
0.0116	7.87212	7.90471		0.0116	7.87504	7.86821		0.0116	7.72853	7.79837		0.0116	7.64627	7.64938		0.0116	7.67602	7.668		0.0116	7.64147	7.67272
0.0118	7.89786	7.90471		0.0118	7.8459	7.86794		0.0118	7.76793	7.79735		0.0118	7.67371	7.64814		0.0118	7.71329	7.6668		0.0118	7.68688	7.67141
0.012	7.97415	7.90471		0.012	7.91139	7.86767		0.012	7.81912	7.79635		0.012	7.70256	7.64694		0.012	7.68934	7.66563		0.012	7.71617	7.67014
0.0122	7.96469	7.90471		0.0122	7.88786	7.8674		0.0122	7.84022	7.79536		0.0122	7.69929	7.64579		0.0122	7.73175	7.6645		0.0122	7.70786	7.66891
0.0124	7.97064	7.90471		0.0124	7.88654	7.86714		0.0124	7.83808	7.79438		0.0124	7.71079	7.64467		0.0124	7.79781	7.66341		0.0124	7.75462	7.66771
0.0126	7.9341	7.90471		0.0126	7.8404	7.86688		0.0126	7.82335	7.79342		0.0126	7.68177	7.64359		0.0126	7.70049	7.66235		0.0126	7.69518	7.66655
0.0128	8.00691	7.90471		0.0128	7.87011	7.86662		0.0128	7.80201	7.79247		0.0128	7.69781	7.64255		0.0128	7.70325	7.66133		0.0128	7.66376	7.66543
0.013	7.91748	7.90471		0.013	7.92668	7.86636		0.013	7.80867	7.79153		0.013	7.68761	7.64155		0.013	7.71088	7.66035		0.013	7.69221	7.66434
0.0132	7.90126	7.90471		0.0132	7.8747	7.86611		0.0132	7.81733	7.79061		0.0132	7.65559	7.64058		0.0132	7.68324	7.6594		0.0132	7.63002	7.66329
0.0134	7.96786	7.90471		0.0134	7.87131	7.86586		0.0134	7.78392	7.7897		0.0134	7.68437	7.63965		0.0134	7.62904	7.65847		0.0134	7.64525	7.66227
0.0136	7.93586	7.90471		0.0136	7.88341	7.86561		0.0136	7.7703	7.7888		0.0136	7.67015	7.63874		0.0136	7.66377	7.65758		0.0136	7.70585	7.66128
0.0138	7.91096	7.90471		0.0138	7.87791	7.86537		0.0138	7.75672	7.78792		0.0138	7.66962	7.63787		0.0138	7.65621	7.65672		0.0138	7.66638	7.66032
0.014	7.90184	7.90471		0.014	7.84128	7.86512		0.014	7.77661	7.78704		0.014	7.66699	7.63703		0.014	7.66179	7.65589		0.014	7.67913	7.65938
0.0142	7.87931	7.90471		0.0142	7.84289	7.86488		0.0142	7.74643	7.78618		0.0142	7.64143	7.63622		0.0142	7.6505	7.65509		0.0142	7.65929	7.65848
0.0144	7.88027	7.90471		0.0144	7.8435	7.86464		0.0144	7.73776	7.78533		0.0144	7.67196	7.63543		0.0144	7.6377	7.65431		0.0144	7.65036	7.65761
0.0146	7.88737	7.90471		0.0146	7.7813	7.86441		0.0146	7.7373	7.7845		0.0146	7.63412	7.63468		0.0146	7.64253	7.65356		0.0146	7.64036	7.65676
0.0148	7.89328	7.90471		0.0148	7.82881	7.86418		0.0148	7.72637	7.78367		0.0148	7.60863	7.63395		0.0148	7.65627	7.65283		0.0148	7.62655	7.65594
0.015	7.95352	7.90471		0.015	7.79811	7.86395		0.015	7.72504	7.78286		0.015	7.61082	7.63324		0.015	7.64983	7.65213		0.015	7.63752	7.65514
0.0152	7.86738	7.90471		0.0152	7.82584	7.86372		0.0152	7.76558	7.78205		0.0152	7.68221	7.63256		0.0152	7.66179	7.65145		0.0152	7.70523	7.65437
0.0154	7.8753	7.90471		0.0154	7.85574	7.86349		0.0154	7.78902	7.78126		0.0154	7.66255	7.6319		0.0154	7.69594	7.65079		0.0154	7.69156	7.65362
0.0156	7.91928	7.90471		0.0156	7.85552	7.86327		0.0156	7.80164	7.78048		0.0156	7.6686	7.63127		0.0156	7.66153	7.65015		0.0156	7.69194	7.65289
0.0158	7.92625	7.90471		0.0158	7.88259	7.86305		0.0158	7.80209	7.77971		0.0158	7.65694	7.63065		0.0158	7.67124	7.64954		0.0158	7.66127	7.65219
0.016	7.94506	7.90471		0.016	7.83856	7.86283		0.016	7.79109	7.77895		0.016	7.67507	7.63006		0.016	7.66127	7.64895		0.016	7.66115	7.65151
0.0162	7.92141	7.90471		0.0162	7.85247	7.86261		0.0162	7.7742	7.7782		0.0162	7.68212	7.62949		0.0162	7.62718	7.64837		0.0162	7.63526	7.65084
0.0164	7.94361	7.90471		0.0164	7.84443	7.8624		0.0164	7.76075	7.77747		0.0164	7.6513	7.62894		0.0164	7.64916	7.64782		0.0164	7.5818	7.6502
0.0166	7.94698	7.90471		0.0166	7.87313	7.86219		0.0166	7.78696	7.77674		0.0166	7.6486	7.62841		0.0166	7.66718	7.64728		0.0166	7.61489	7.64958
0.0168	7.93976	7.90471		0.0168	7.88198	7.86198		0.0168	7.77211	7.77602		0.0168	7.63483	7.6279		0.0168	7.68589	7.64676		0.0168	7.69429	7.64898
0.017	7.92172	7.90471		0.017	7.88858	7.86177		0.017	7.77046	7.77531		0.017	7.6825	7.6274		0.017	7.70849	7.64626		0.017	7.70868	7.6484
0.0172	7.94672	7.90471		0.0172	7.86555	7.86156		0.0172	7.73781	7.77461		0.0172	7.66626	7.62692		0.0172	7.68611	7.64578		0.0172	7.74845	7.64783
0.0174	7.93129	7.90471		0.0174	7.94213	7.86136		0.0174	7.76532	7.77393		0.0174	7.65867	7.62646		0.0174	7.66388	7.64531		0.0174	7.66243	7.64728
0.0176	7.9556	7.90471		0.0176	7.89014	7.86116		0.0176	7.79544	7.77325		0.0176	7.69009	7.62601		0.0176	7.66764	7.64486		0.0176	7.71852	7.64675
0.0178	7.93809	7.90471		0.0178	7.90743	7.86096		0.0178	7.78638	7.77258		0.0178	7.62936	7.62558		0.0178	7.68455	7.64442		0.0178	7.69299	7.64623
0.018	7.89263	7.90471		0.018	7.89774	7.86076		0.018	7.74093	7.77192		0.018	7.6384	7.62517		0.018	7.67689	7.644		0.018	7.65774	7.64573
0.0182	7.88578	7.90471		0.0182	7.85805	7.86057		0.0182	7.75412	7.77127		0.0182	7.62946	7.62476		0.0182	7.66932	7.64359		0.0182	7.6712	7.64525
0.0184	7.87223	7.90471		0.0184	7.83131	7.86037		0.0184	7.74347	7.77062		0.0184	7.61365	7.62438		0.0184	7.65372	7.64319		0.0184	7.60977	7.64478
0.0186	7.84357	7.90471		0.0186	7.85086	7.86018		0.0186	7.75658	7.76999		0.0186	7.63554	7.624		0.0186	7.64584	7.64281		0.0186	7.60143	7.64432
0.0188	7.87942	7.90471		0.0188	7.85342	7.85999		0.0188	7.71043	7.76937		0.0188	7.58712	7.62364		0.0188	7.62502	7.64244		0.0188	7.58912	7.64388
0.019	7.89563	7.90471		0.019	7.86693	7.85981		0.019	7.70379	7.76875		0.019	7.58707	7.62329		0.019	7.66733	7.64208		0.019	7.6429	7.64345
0.0192	7.90149	7.90471		0.0192	7.8411	7.85962		0.0192	7.72876	7.76814		0.0192	7.61204	7.62296		0.0192	7.61267	7.64174		0.0192	7.63968	7.64304
0.0194	7.87393	7.90471		0.0194	7.84057	7.85944		0.0194	7.74589	7.76755		0.0194	7.6405	7.62263		0.0194	7.63988	7.6414		0.0194	7.62573	7.64264
0.0196	7.91809	7.90471		0.0196	7.82956	7.85926		0.0196	7.75661	7.76696		0.0196	7.62496	7.62232		0.0196	7.67689	7.64108		0.0196	7.57679	7.64225
0.0198	7.93149	7.90471		0.0198	7.84507	7.85908		0.0198	7.73636	7.76637		0.0198	7.60654	7.62201		0.0198	7.66313	7.64077		0.0198	7.70306	7.64187
0.02	7.96804	7.90471		0.02	7.86405	7.8589		0.02	7.75378	7.7658		0.02	7.64041	7.62172		0.02	7.69786	7.64047		0.02	7.64906	7.6415
0.0202	7.92099	7.90471		0.0202	7.86978	7.85872		0.0202	7.7636	7.76523		0.0202	7.67098	7.62144		0.0202	7.6958	7.64017		0.0202	7.66489	7.64115
0.0204	7.92131	7.90471		0.0204	7.88891	7.85855		0.0204	7.78243	7.76468		0.0204	7.67828	7.62117		0.0204	7.65604	7.63989		0.0204	7.64344	7.6408
0.0206	7.95639	7.90471		0.0206	7.86894	7.85838		0.0206	7.77816	7.76412		0.0206	7.68947	7.6209		0.0206	7.67455	7.63962		0.0206	7.69883	7.64047
0.0208	7.92466	7.90471		0.0208	7.87693	7.85821		0.0208	7.7481	7.76358		0.0208	7.67257	7.62065		0.0208	7.68661	7.63936		0.0208	7.68207	7.64015
0.021	7.94486	7.90471		0.021	7.86517	7.85804		0.021	7.78087	7.76305		0.021	7.67516	7.6204		0.021	7.6884	7.6391		0.021	7.62258	7.63983
0.0212	7.92715	7.90471		0.0212	7.87001	7.85787		0.0212	7.79071	7.76252		0.0212	7.6905	7.62017		0.0212	7.71999	7.63886		0.0212	7.66181	7.63953
0.0214	7.94325	7.90471		0.0214	7.87865	7.85771		0.0214	7.71835	7.762		0.0214	7.65839	7.61994		0.0214	7.69308	7.63862		0.0214	7.67192	7.63924
0.0216	7.9529	7.90471		0.0216	7.86011	7.85754		0.0216	7.72693	7.76148		0.0216	7.685	7.61972		0.0216	7.66514	7.63839		0.0216	7.67021	7.63895
0.0218	7.95873	7.90471		0.0218	7.88209	7.85738		0.0218	7.73336	7.76098		0.0218	7.64	7.61951		0.0218	7.66017	7.63816		0.0218	7.66841	7.63867
0.022	7.89622	7.90471		0.022	7.88852	7.85722		0.022	7.74659	7.76048		0.022	7.63127	7.6193		0.022	7.67911	7.63795		0.022	7.65925	7.63841
0.0222	7.85021	7.90471		0.0222	7.81399	7.85706		0.0222	7.76453	7.75999		0.0222	7.60219	7.6191		0.0222	7.63789	7.63774		0.0222	7.63668	7.63815
0.0224	7.8662	7.90471		0.0224	7.80568	7.85691		0.0224	7.72812	7.7595		0.0224	7.55059	7.61891		0.0224	7.60868	7.63754		0.0224	7.62377	7.63789
0.0226	7.83648	7.90471		0.0226	7.81379	7.85675		0.0226	7.68368	7.75902		0.0226	7.58455	7.61873		0.0226	7.61012	7.63735		0.0226	7.59781	7.63765
0.0228	7.85626	7.90471		0.0228	7.78864	7.8566		0.0228	7.71396	7.75855		0.0228	7.58213	7.61855		0.0228	7.5988	7.63716		0.0228	7.55546	7.63741
0.023	7.86922	7.90471		0.023	7.83921	7.85645		0.023	7.6911	7.75808		0.023	7.61605	7.61837		0.023	7.62914	7.63698		0.023	7.56428	7.63718
0.0232	7.89502	7.90471		0.0232	7.83665	7.8563		0.0232	7.69698	7.75763		0.0232	7.63241	7.61821		0.0232	7.64586	7.6368		0.0232	7.58342	7.63696
0.0234	7.92164	7.90471		0.0234	7.84725	7.85615		0.0234	7.72716	7.75717		0.0234	7.66299	7.61805		0.0234	7.673	7.63663		0.0234	7.68243	7.63674
0.0236	7.91052	7.90471		0.0236	7.82	7.856		0.0236	7.75182	7.75673		0.0236	7.66363	7.61789		0.0236	7.6854	7.63647		0.0236	7.64332	7.63653
0.0238	7.9201	7.90471		0.0238	7.85124	7.85585		0.0238	7.75774	7.75629		0.0238	7.65207	7.61774		0.0238	7.67676	7.63631		0.0238	7.66396	7.63633
0.024	7.90194	7.90471		0.024	7.86349	7.85571		0.024	7.75715	7.75585		0.024	7.6206	7.6176		0.024	7.69421	7.63616		0.024	7.67583	7.63614
0.0242	7.91736	7.90471		0.0242	7.91228	7.85557		0.0242	7.77548	7.75542		0.0242	7.67294	7.61746		0.0242	7.6863	7.63601		0.0242	7.6942	7.63594
0.0244	7.93319	7.90471		0.0244	7.90942	7.85543		0.0244	7.82433	7.755		0.0244	7.66692	7.61732		0.0244	7.6843	7.63586		0.0244	7.6594	7.63576
0.0246	7.95555	7.90471		0.0246	7.88903	7.85529		0.0246	7.77678	7.75459		0.0246	7.67977	7.61719		0.0246	7.68126	7.63573		0.0246	7.69571	7.63558
0.0248	7.91642	7.90471		0.0248	7.89215	7.85515		0.0248	7.76457	7.75418		0.0248	7.65905	7.61707		0.0248	7.66669	7.63559		0.0248	7.6924	7.63541
0.025	7.91327	7.90471		0.025	7.83846	7.85501		0.025	7.75359	7.75377		0.025	7.62494	7.61695		0.025	7.67368	7.63546		0.025	7.66277	7.63524
0.0252	7.90766	7.90471		0.0252	7.88561	7.85488		0.0252	7.75795	7.75337		0.0252	7.63711	7.61683		0.0252	7.6578	7.63534		0.0252	7.65719	7.63508
0.0254	7.91539	7.90471		0.0254	7.86349	7.85474		0.0254	7.75783	7.75298		0.0254	7.63574	7.61672		0.0254	7.6304	7.63522		0.0254	7.68711	7.63492
0.0256	7.94657	7.90471		0.0256	7.84526	7.85461		0.0256	7.75303	7.75259		0.0256	7.63407	7.61661		0.0256	7.63952	7.6351		0.0256	7.70121	7.63476
0.0258	7.895	7.90471		0.0258	7.82328	7.85448		0.0258	7.71972	7.75221		0.0258	7.62928	7.6165		0.0258	7.62892	7.63499		0.0258	7.67938	7.63462
0.026	7.85329	7.90471		0.026	7.85054	7.85435		0.026	7.71695	7.75183		0.026	7.59921	7.6164		0.026	7.61677	7.63488		0.026	7.62879	7.63447
0.0262	7.85423	7.90471		0.0262	7.81008	7.85422		0.0262	7.71175	7.75146		0.0262	7.5443	7.6163		0.0262	7.56825	7.63477		0.0262	7.57039	7.63433
0.0264	7.89322	7.90471		0.0264	7.79742	7.85409		0.0264	7.67321	7.75109		0.0264	7.56479	7.61621		0.0264	7.60635	7.63467		0.0264	7.61369	7.6342
0.0266	7.8777	7.90471		0.0266	7.79122	7.85397		0.0266	7.69659	7.75073		0.0266	7.54156	7.61612		0.0266	7.61115	7.63457		0.0266	7.67121	7.63407
0.0268	7.8733	7.90471		0.0268	7.81039	7.85384		0.0268	7.72579	7.75037		0.0268	7.6441	7.61603		0.0268	7.616	7.63447		0.0268	7.67792	7.63394
0.027	7.85721	7.90471		0.027	7.84564	7.85372		0.027	7.73165	7.75002		0.027	7.66595	7.61594		0.027	7.64481	7.63438		0.027	7.66509	7.63382
0.0272	7.9086	7.90471		0.0272	7.86692	7.8536		0.0272	7.73358	7.74967		0.0272	7.66612	7.61586		0.0272	7.66688	7.63429		0.0272	7.61193	7.6337
0.0274	7.95039	7.90471		0.0274	7.87803	7.85347		0.0274	7.76298	7.74933		0.0274	7.64991	7.61578		0.0274	7.65426	7.63421		0.0274	7.65046	7.63358
0.0276	7.96486	7.90471		0.0276	7.89225	7.85335		0.0276	7.77735	7.74899		0.0276	7.68997	7.61571		0.0276	7.65994	7.63412		0.0276	7.70922	7.63347
0.0278	7.91592	7.90471		0.0278	7.8415	7.85324		0.0278	7.76526	7.74866		0.0278	7.66446	7.61563		0.0278	7.66723	7.63404		0.0278	7.68633	7.63336
0.028	7.94235	7.90471		0.028	7.8927	7.85312		0.028	7.72422	7.74833		0.028	7.62189	7.61556		0.028	7.66639	7.63396		0.028	7.64302	7.63325
0.0282	7.90494	7.90471		0.0282	7.85958	7.853		0.0282	7.7705	7.74801		0.0282	7.6358	7.61549		0.0282	7.66169	7.63389		0.0282	7.6898	7.63315
0.0284	7.90933	7.90471		0.0284	7.92029	7.85289		0.0284	7.77285	7.74769		0.0284	7.62682	7.61543		0.0284	7.66716	7.63382		0.0284	7.65034	7.63305
0.0286	7.91673	7.90471		0.0286	7.86894	7.85278		0.0286	7.75702	7.74737		0.0286	7.66376	7.61536		0.0286	7.67204	7.63375		0.0286	7.64529	7.63296
0.0288	7.92466	7.90471		0.0288	7.86232	7.85266		0.0288	7.73749	7.74706		0.0288	7.65475	7.6153		0.0288	7.71854	7.63368		0.0288	7.67456	7.63286
0.029	7.91858	7.90471		0.029	7.88475	7.85255		0.029	7.75455	7.74676		0.029	7.63389	7.61524		0.029	7.67648	7.63361		0.029	7.63015	7.63277
0.0292	7.89931	7.90471		0.0292	7.85073	7.85244		0.0292	7.73702	7.74645		0.0292	7.63897	7.61518		0.0292	7.66973	7.63355		0.0292	7.65613	7.63268
0.0294	7.91502	7.90471		0.0294	7.85344	7.85233		0.0294	7.69831	7.74616		0.0294	7.61573	7.61513		0.0294	7.6356	7.63349		0.0294	7.65775	7.6326
0.0296	7.90046	7.90471		0.0296	7.85112	7.85222		0.0296	7.7175	7.74586		0.0296	7.65252	7.61507		0.0296	7.6569	7.63343		0.0296	7.6436	7.63252
0.0298	7.89838	7.90471		0.0298	7.81632	7.85212		0.0298	7.71641	7.74557		0.0298	7.60425	7.61502		0.0298	7.61374	7.63337		0.0298	7.6023	7.63244
0.03	7.91253	7.90471		0.03	7.80076	7.85201		0.03	7.70415	7.74529		0.03	7.62038	7.61497		0.03	7.64159	7.63331		0.03	7.6528	7.63236
0.0302	7.90687	7.90471		0.0302	7.82456	7.85191		0.0302	7.70329	7.74501		0.0302	7.6114	7.61492		0.0302	7.61275	7.63326		0.0302	7.59523	7.63229
0.0304	7.87151	7.90471		0.0304	7.88967	7.8518		0.0304	7.68605	7.74473		0.0304	7.58253	7.61487		0.0304	7.61492	7.63321		0.0304	7.58141	7.63221
0.0306	7.83726	7.90471		0.0306	7.84116	7.8517		0.0306	7.75993	7.74446		0.0306	7.60092	7.61483		0.0306	7.59724	7.63316		0.0306	7.62901	7.63214
0.0308	7.90258	7.90471		0.0308	7.85964	7.8516		0.0308	7.70003	7.74419		0.0308	7.59283	7.61479		0.0308	7.64579	7.63311		0.0308	7.61369	7.63207
0.031	7.89714	7.90471		0.031	7.85808	7.8515		0.031	7.75234	7.74392		0.031	7.62011	7.61474		0.031	7.65372	7.63306		0.031	7.63057	7.63201
0.0312	7.8927	7.90471		0.0312	7.89267	7.8514		0.0312	7.72529	7.74366		0.0312	7.58453	7.6147		0.0312	7.64913	7.63302		0.0312	7.65913	7.63194
0.0314	7.90565	7.90471		0.0314	7.86513	7.8513		0.0314	7.74698	7.7434		0.0314	7.65128	7.61466		0.0314	7.65303	7.63297		0.0314	7.64236	7.63188
0.0316	7.91116	7.90471		0.0316	7.89126	7.85121		0.0316	7.74541	7.74314		0.0316	7.64539	7.61463		0.0316	7.6691	7.63293		0.0316	7.64886	7.63182
0.0318	7.89505	7.90471		0.0318	7.87964	7.85111		0.0318	7.75883	7.74289		0.0318	7.66646	7.61459		0.0318	7.65561	7.63289		0.0318	7.62885	7.63176
0.032	7.88763	7.90471		0.032	7.84876	7.85102		0.032	7.72221	7.74264		0.032	7.65297	7.61455		0.032	7.68314	7.63285		0.032	7.64449	7.63171
0.0322	7.90767	7.90471		0.0322	7.87122	7.85092		0.0322	7.74686	7.7424		0.0322	7.67849	7.61452		0.0322	7.69199	7.63281		0.0322	7.57446	7.63165
0.0324	7.90022	7.90471		0.0324	7.89389	7.85083		0.0324	7.74903	7.74216		0.0324	7.65016	7.61449		0.0324	7.66752	7.63277		0.0324	7.63975	7.6316
0.0326	7.93582	7.90471		0.0326	7.88594	7.85074		0.0326	7.72157	7.74192		0.0326	7.68722	7.61445		0.0326	7.70139	7.63274		0.0326	7.67746	7.63155
0.0328	7.95623	7.90471		0.0328	7.8726	7.85064		0.0328	7.75258	7.74168		0.0328	7.66231	7.61442		0.0328	7.66632	7.6327		0.0328	7.65064	7.6315
0.033	7.97611	7.90471		0.033	7.84924	7.85055		0.033	7.76763	7.74145		0.033	7.63882	7.61439		0.033	7.69221	7.63267		0.033	7.67047	7.63145
0.0332	7.91126	7.90471		0.0332	7.8638	7.85047		0.0332	7.77135	7.74122		0.0332	7.63629	7.61437		0.0332	7.7069	7.63264		0.0332	7.65038	7.6314
0.0334	7.92232	7.90471		0.0334	7.83493	7.85038		0.0334	7.69742	7.741		0.0334	7.59953	7.61434		0.0334	7.65982	7.63261		0.0334	7.63598	7.63136
0.0336	7.9307	7.90471		0.0336	7.81457	7.85029		0.0336	7.71086	7.74078		0.0336	7.57304	7.61431		0.0336	7.66695	7.63258		0.0336	7.61738	7.63131
0.0338	7.8719	7.90471		0.0338	7.78648	7.8502		0.0338	7.68721	7.74056		0.0338	7.56802	7.61429		0.0338	7.57863	7.63255		0.0338	7.59095	7.63127
0.034	7.87045	7.90471		0.034	7.78399	7.85012		0.034	7.69986	7.74034		0.034	7.59974	7.61426		0.034	7.57741	7.63252		0.034	7.60459	7.63123
0.0342	7.89195	7.90471		0.0342	7.79681	7.85003		0.0342	7.72786	7.74013		0.0342	7.57414	7.61424		0.0342	7.57572	7.63249		0.0342	7.58411	7.63119
0.0344	7.8454	7.90471		0.0344	7.78855	7.84995		0.0344	7.72347	7.73992		0.0344	7.62549	7.61421		0.0344	7.61277	7.63247		0.0344	7.57421	7.63115
0.0346	7.85234	7.90471		0.0346	7.79136	7.84987		0.0346	7.68519	7.73971		0.0346	7.61403	7.61419		0.0346	7.6135	7.63244		0.0346	7.65541	7.63111
0.0348	7.91405	7.90471		0.0348	7.83829	7.84978		0.0348	7.74191	7.73951		0.0348	7.6311	7.61417		0.0348	7.61692	7.63242		0.0348	7.63048	7.63107
0.035	7.91482	7.90471		0.035	7.84299	7.8497		0.035	7.71262	7.73931		0.035	7.61093	7.61415		0.035	7.64262	7.63239		0.035	7.61499	7.63104
0.0352	7.91877	7.90471		0.0352	7.83517	7.84962		0.0352	7.74018	7.73911		0.0352	7.63172	7.61413		0.0352	7.66043	7.63237		0.0352	7.59676	7.631
0.0354	7.90715	7.90471		0.0354	7.82776	7.84954		0.0354	7.73903	7.73891		0.0354	7.64525	7.61411		0.0354	7.67702	7.63235		0.0354	7.65048	7.63097
0.0356	7.9313	7.90471		0.0356	7.87363	7.84946		0.0356	7.73532	7.73872		0.0356	7.64439	7.61409		0.0356	7.70765	7.63233		0.0356	7.69397	7.63094
0.0358	7.92707	7.90471		0.0358	7.88829	7.84938		0.0358	7.75948	7.73853		0.0358	7.66627	7.61407		0.0358	7.65273	7.6323		0.0358	7.65579	7.63091
0.036	7.90824	7.90471		0.036	7.88806	7.84931		0.036	7.78287	7.73834		0.036	7.66369	7.61406		0.036	7.69883	7.63228		0.036	7.65427	7.63088
0.0362	7.91388	7.90471		0.0362	7.89015	7.84923		0.0362	7.72967	7.73816		0.0362	7.66811	7.61404		0.0362	7.67952	7.63226		0.0362	7.66358	7.63085
0.0364	7.9538	7.90471		0.0364	7.90541	7.84916		0.0364	7.75047	7.73797		0.0364	7.65714	7.61402		0.0364	7.64609	7.63225		0.0364	7.67705	7.63082
0.0366	7.93209	7.90471		0.0366	7.84077	7.84908		0.0366	7.73652	7.73779		0.0366	7.61575	7.61401		0.0366	7.68976	7.63223		0.0366	7.67005	7.63079
0.0368	7.95743	7.90471		0.0368	7.8286	7.84901		0.0368	7.74891	7.73762		0.0368	7.66932	7.61399		0.0368	7.64255	7.63221		0.0368	7.74292	7.63076
0.037	7.92309	7.90471		0.037	7.83593	7.84893		0.037	7.74117	7.73744		0.037	7.66526	7.61398		0.037	7.65915	7.63219		0.037	7.67744	7.63074
0.0372	7.88398	7.90471		0.0372	7.85704	7.84886		0.0372	7.73438	7.73727		0.0372	7.62277	7.61396		0.0372	7.62992	7.63218		0.0372	7.59731	7.63071
0.0374	7.84492	7.90471		0.0374	7.82331	7.84879		0.0374	7.71348	7.7371		0.0374	7.60426	7.61395		0.0374	7.62508	7.63216		0.0374	7.64396	7.63069
0.0376	7.85598	7.90471		0.0376	7.83227	7.84872		0.0376	7.68147	7.73693		0.0376	7.5971	7.61394		0.0376	7.60802	7.63215		0.0376	7.60651	7.63066
0.0378	7.86511	7.90471		0.0378	7.83573	7.84865		0.0378	7.68029	7.73676		0.0378	7.59502	7.61392		0.0378	7.59037	7.63213		0.0378	7.62336	7.63064
0.038	7.91261	7.90471		0.038	7.81743	7.84858		0.038	7.6763	7.7366		0.038	7.58478	7.61391		0.038	7.58783	7.63212		0.038	7.64524	7.63062
0.0382	7.86558	7.90471		0.0382	7.87011	7.84851		0.0382	7.72015	7.73644		0.0382	7.61205	7.6139		0.0382	7.63	7.6321		0.0382	7.6556	7.6306
0.0384	7.90055	7.90471		0.0384	7.84373	7.84844		0.0384	7.73001	7.73628		0.0384	7.59332	7.61389		0.0384	7.65273	7.63209		0.0384	7.61752	7.63058
0.0386	7.87257	7.90471		0.0386	7.83303	7.84837		0.0386	7.74949	7.73613		0.0386	7.5886	7.61388		0.0386	7.64461	7.63208		0.0386	7.6534	7.63056
0.0388	7.9276	7.90471		0.0388	7.8167	7.84831		0.0388	7.74432	7.73597		0.0388	7.58216	7.61387		0.0388	7.6419	7.63206		0.0388	7.61118	7.63054
0.039	7.92352	7.90471		0.039	7.78833	7.84824		0.039	7.73579	7.73582		0.039	7.58105	7.61386		0.039	7.63869	7.63205		0.039	7.61372	7.63052
0.0392	7.94634	7.90471		0.0392	7.81782	7.84817		0.0392	7.71661	7.73567		0.0392	7.62386	7.61385		0.0392	7.67042	7.63204		0.0392	7.6247	7.6305
0.0394	7.92427	7.90471		0.0394	7.85429	7.84811		0.0394	7.72825	7.73552		0.0394	7.6559	7.61384		0.0394	7.65781	7.63203		0.0394	7.5985	7.63048
0.0396	7.91632	7.90471		0.0396	7.85558	7.84805		0.0396	7.69351	7.73537		0.0396	7.64551	7.61383		0.0396	7.67885	7.63202		0.0396	7.61005	7.63046
0.0398	7.92165	7.90471		0.0398	7.80938	7.84798		0.0398	7.75581	7.73523		0.0398	7.65051	7.61382		0.0398	7.65118	7.63201		0.0398	7.62547	7.63045
0.04	7.9452	7.90471		0.04	7.92559	7.84792		0.04	7.76542	7.73509		0.04	7.63883	7.61381		0.04	7.64351	7.632		0.04	7.65113	7.63043
0.0402	7.95925	7.90471		0.0402	7.86246	7.84786		0.0402	7.76607	7.73495		0.0402	7.66965	7.6138		0.0402	7.66165	7.63199		0.0402	7.6555	7.63041
0.0404	7.89464	7.90471		0.0404	7.8819	7.8478		0.0404	7.78469	7.73481		0.0404	7.61402	7.61379		0.0404	7.6808	7.63198		0.0404	7.68568	7.6304
0.0406	7.93352	7.90471		0.0406	7.86615	7.84774		0.0406	7.75186	7.73467		0.0406	7.64097	7.61379		0.0406	7.65619	7.63197		0.0406	7.68482	7.63038
0.0408	7.93562	7.90471		0.0408	7.8579	7.84768		0.0408	7.73128	7.73454		0.0408	7.63567	7.61378		0.0408	7.64543	7.63196		0.0408	7.70052	7.63037
0.041	7.87411	7.90471		0.041	7.86309	7.84762		0.041	7.72866	7.73441		0.041	7.62653	7.61377		0.041	7.6395	7.63195		0.041	7.64168	7.63036
0.0412	7.94	7.90471		0.0412	7.84709	7.84756		0.0412	7.68115	7.73428		0.0412	7.63084	7.61376		0.0412	7.59649	7.63194		0.0412	7.6179	7.63034
0.0414	7.92254	7.90471		0.0414	7.82968	7.8475		0.0414	7.69862	7.73415		0.0414	7.58191	7.61376		0.0414	7.62685	7.63193		0.0414	7.62266	7.63033
0.0416	7.90912	7.90471		0.0416	7.80226	7.84744		0.0416	7.66235	7.73402		0.0416	7.55527	7.61375		0.0416	7.62727	7.63193		0.0416	7.64436	7.63032
0.0418	7.89524	7.90471		0.0418	7.83952	7.84738		0.0418	7.66391	7.7339		0.0418	7.56139	7.61374		0.0418	7.62941	7.63192		0.0418	7.61384	7.6303
0.042	7.89845	7.90471		0.042	7.78708	7.84733		0.042	7.68672	7.73377		0.042	7.56973	7.61374		0.042	7.59223	7.63191		0.042	7.59238	7.63029
0.0422	7.846	7.90471		0.0422	7.76579	7.84727		0.0422	7.699	7.73365		0.0422	7.58879	7.61373		0.0422	7.6115	7.6319		0.0422	7.60129	7.63028
0.0424	7.87421	7.90471		0.0424	7.84434	7.84722		0.0424	7.70385	7.73353		0.0424	7.5831	7.61373		0.0424	7.61723	7.6319		0.0424	7.61741	7.63027
0.0426	7.87839	7.90471		0.0426	7.85101	7.84716		0.0426	7.76344	7.73341		0.0426	7.59286	7.61372		0.0426	7.63156	7.63189		0.0426	7.64986	7.63026
0.0428	7.89508	7.90471		0.0428	7.8111	7.84711		0.0428	7.73177	7.7333		0.0428	7.61885	7.61372		0.0428	7.67321	7.63188		0.0428	7.67201	7.63025
0.043	7.89132	7.90471		0.043	7.84191	7.84705		0.043	7.73817	7.73318		0.043	7.61229	7.61371		0.043	7.64274	7.63188		0.043	7.61829	7.63024
0.0432	7.94181	7.90471		0.0432	7.87012	7.847		0.0432	7.75119	7.73307		0.0432	7.60142	7.61371		0.0432	7.6646	7.63187		0.0432	7.69021	7.63023
0.0434	7.90765	7.90471		0.0434	7.83901	7.84695		0.0434	7.74306	7.73296		0.0434	7.6196	7.6137		0.0434	7.64046	7.63187		0.0434	7.67855	7.63022
0.0436	7.91886	7.90471		0.0436	7.83913	7.8469		0.0436	7.77099	7.73285		0.0436	7.59882	7.6137		0.0436	7.63666	7.63186		0.0436	7.66832	7.63021
0.0438	7.94791	7.90471		0.0438	7.83983	7.84684		0.0438	7.73307	7.73274		0.0438	7.64344	7.61369		0.0438	7.62499	7.63186		0.0438	7.69416	7.6302
0.044	7.94075	7.90471		0.044	7.87453	7.84679		0.044	7.76124	7.73263		0.044	7.65532	7.61369		0.044	7.63905	7.63185		0.044	7.69849	7.63019
0.0442	7.93861	7.90471		0.0442	7.84857	7.84674		0.0442	7.75777	7.73252		0.0442	7.68749	7.61368		0.0442	7.66617	7.63184		0.0442	7.65448	7.63018
0.0444	7.91971	7.90471		0.0444	7.88531	7.84669		0.0444	7.75377	7.73242		0.0444	7.6474	7.61368		0.0444	7.65066	7.63184		0.0444	7.65389	7.63017
0.0446	7.89422	7.90471		0.0446	7.87704	7.84664		0.0446	7.75007	7.73232		0.0446	7.61382	7.61368		0.0446	7.64903	7.63184		0.0446	7.64642	7.63017
0.0448	7.90573	7.90471		0.0448	7.87882	7.8466		0.0448	7.7171	7.73221		0.0448	7.62809	7.61367		0.0448	7.66335	7.63183		0.0448	7.62441	7.63016
0.045	7.88099	7.90471		0.045	7.87666	7.84655		0.045	7.69038	7.73211		0.045	7.60792	7.61367		0.045	7.62872	7.63183		0.045	7.62547	7.63015
0.0452	7.87856	7.90471		0.0452	7.85714	7.8465		0.0452	7.71064	7.73202		0.0452	7.58906	7.61367		0.0452	7.60611	7.63182		0.0452	7.64794	7.63014
0.0454	7.84544	7.90471		0.0454	7.81007	7.84645		0.0454	7.71655	7.73192		0.0454	7.55705	7.61366		0.0454	7.65842	7.63182		0.0454	7.61062	7.63014
0.0456	7.86673	7.90471		0.0456	7.82618	7.8464		0.0456	7.69705	7.73182		0.0456	7.57973	7.61366		0.0456	7.63427	7.63181		0.0456	7.6311	7.63013
0.0458	7.8731	7.90471		0.0458	7.8381	7.84636		0.0458	7.68207	7.73173		0.0458	7.61771	7.61366		0.0458	7.62836	7.63181		0.0458	7.60634	7.63012
0.046	7.88663	7.90471		0.046	7.86296	7.84631		0.046	7.68061	7.73163		0.046	7.59783	7.61365		0.046	7.58661	7.63181		0.046	7.66328	7.63012
0.0462	7.85951	7.90471		0.0462	7.86095	7.84627		0.0462	7.69853	7.73154		0.0462	7.61878	7.61365		0.0462	7.61825	7.6318		0.0462	7.64258	7.63011
0.0464	7.88361	7.90471		0.0464	7.8681	7.84622		0.0464	7.73498	7.73145		0.0464	7.60462	7.61365		0.0464	7.59703	7.6318		0.0464	7.60315	7.6301
0.0466	7.92222	7.90471		0.0466	7.86212	7.84618		0.0466	7.7245	7.73136		0.0466	7.60276	7.61364		0.0466	7.6311	7.6318		0.0466	7.67005	7.6301
0.0468	7.94533	7.90471		0.0468	7.86579	7.84613		0.0468	7.74071	7.73127		0.0468	7.66713	7.61364		0.0468	7.66108	7.63179		0.0468	7.64802	7.63009
0.047	7.93108	7.90471		0.047	7.89472	7.84609		0.047	7.74369	7.73119		0.047	7.66927	7.61364		0.047	7.65808	7.63179		0.047	7.63196	7.63009
0.0472	7.92849	7.90471		0.0472	7.87828	7.84605		0.0472	7.748	7.7311		0.0472	7.60548	7.61364		0.0472	7.6673	7.63179		0.0472	7.66703	7.63008
0.0474	7.92551	7.90471		0.0474	7.86186	7.846		0.0474	7.74074	7.73102		0.0474	7.64461	7.61363		0.0474	7.67805	7.63178		0.0474	7.68201	7.63008
0.0476	7.91367	7.90471		0.0476	7.86492	7.84596		0.0476	7.78552	7.73093		0.0476	7.62541	7.61363		0.0476	7.68279	7.63178		0.0476	7.66947	7.63007
0.0478	7.9048	7.90471		0.0478	7.86807	7.84592		0.0478	7.71577	7.73085		0.0478	7.66484	7.61363		0.0478	7.65521	7.63178		0.0478	7.66807	7.63007
0.048	7.93508	7.90471		0.048	7.85412	7.84588		0.048	7.73761	7.73077		0.048	7.66079	7.61363		0.048	7.66	7.63178		0.048	7.65505	7.63006
0.0482	7.92601	7.90471		0.0482	7.87948	7.84584		0.0482	7.72604	7.73069		0.0482	7.62953	7.61363		0.0482	7.6788	7.63177		0.0482	7.67057	7.63006
0.0484	7.91966	7.90471		0.0484	7.91115	7.8458		0.0484	7.77751	7.73061		0.0484	7.62988	7.61362		0.0484	7.68126	7.63177		0.0484	7.64207	7.63005
0.0486	7.87912	7.90471		0.0486	7.85925	7.84576		0.0486	7.70554	7.73053		0.0486	7.63158	7.61362		0.0486	7.66357	7.63177		0.0486	7.61229	7.63005
0.0488	7.8211	7.90471		0.0488	7.82702	7.84572		0.0488	7.70134	7.73046		0.0488	7.59334	7.61362		0.0488	7.62236	7.63177		0.0488	7.60247	7.63005
0.049	7.88709	7.90471		0.049	7.85167	7.84568		0.049	7.73106	7.73038		0.049	7.63141	7.61362		0.049	7.61238	7.63176		0.049	7.58326	7.63004
0.0492	7.93026	7.90471		0.0492	7.84791	7.84564		0.0492	7.70543	7.7303		0.0492	7.61327	7.61362		0.0492	7.59158	7.63176		0.0492	7.61116	7.63004
0.0494	7.86987	7.90471		0.0494	7.84129	7.8456		0.0494	7.67685	7.73023		0.0494	7.61744	7.61362		0.0494	7.5836	7.63176		0.0494	7.6342	7.63003
0.0496	7.86701	7.90471		0.0496	7.82952	7.84556		0.0496	7.6894	7.73016		0.0496	7.56768	7.61361		0.0496	7.60987	7.63176		0.0496	7.62702	7.63003
0.0498	7.81652	7.90471		0.0498	7.87301	7.84553		0.0498	7.68604	7.73009		0.0498	7.5829	7.61361		0.0498	7.62158	7.63176		0.0498	7.58793	7.63003
0.05	7.88126	7.90471		0.05	7.83488	7.84549		0.05	7.69934	7.73002		0.05	7.59977	7.61361		0.05	7.64454	7.63175		0.05	7.6265	7.63002
0.0502	7.87528	7.90471		0.0502	7.84442	7.84545		0.0502	7.71774	7.72995		0.0502	7.5725	7.61361		0.0502	7.62498	7.63175		0.0502	7.5878	7.63002
0.0504	7.89178	7.90471		0.0504	7.87358	7.84541		0.0504	7.72692	7.72988		0.0504	7.61276	7.61361		0.0504	7.64634	7.63175		0.0504	7.63033	7.63002
0.0506	7.90817	7.90471		0.0506	7.81199	7.84538		0.0506	7.73148	7.72981		0.0506	7.63872	7.61361		0.0506	7.60035	7.63175		0.0506	7.63433	7.63001
0.0508	7.89694	7.90471		0.0508	7.80763	7.84534		0.0508	7.71869	7.72974		0.0508	7.59236	7.61361		0.0508	7.64907	7.63175		0.0508	7.67433	7.63001
0.051	7.92107	7.90471		0.051	7.88004	7.84531		0.051	7.72173	7.72968		0.051	7.63546	7.6136		0.051	7.64809	7.63174		0.051	7.66671	7.63001
0.0512	7.93617	7.90471		0.0512	7.8933	7.84527		0.0512	7.75197	7.72961		0.0512	7.62665	7.6136		0.0512	7.67473	7.63174		0.0512	7.68169	7.63
0.0514	7.93813	7.90471		0.0514	7.87836	7.84524		0.0514	7.75713	7.72955		0.0514	7.65513	7.6136		0.0514	7.71294	7.63174		0.0514	7.67999	7.63
0.0516	7.95033	7.90471		0.0516	7.87163	7.8452		0.0516	7.74553	7.72949		0.0516	7.65786	7.6136		0.0516	7.67639	7.63174		0.0516	7.68764	7.63
0.0518	7.94127	7.90471		0.0518	7.85023	7.84517		0.0518	7.73698	7.72942		0.0518	7.64798	7.6136		0.0518	7.67858	7.63174		0.0518	7.67975	7.63
0.052	7.90594	7.90471		0.052	7.83543	7.84514		0.052	7.72649	7.72936		0.052	7.6628	7.6136		0.052	7.66276	7.63174		0.052	7.62688	7.62999
0.0522	7.90153	7.90471		0.0522	7.8791	7.8451		0.0522	7.71787	7.7293		0.0522	7.62257	7.6136		0.0522	7.66781	7.63174		0.0522	7.58535	7.62999
0.0524	7.90885	7.90471		0.0524	7.86803	7.84507		0.0524	7.7005	7.72924		0.0524	7.62479	7.6136		0.0524	7.65087	7.63174		0.0524	7.6224	7.62999
0.0526	7.83601	7.90471		0.0526	7.83315	7.84504		0.0526	7.72372	7.72918		0.0526	7.62573	7.6136		0.0526	7.64392	7.63173		0.0526	7.61153	7.62999
0.0528	7.87642	7.90471		0.0528	7.84145	7.84501		0.0528	7.70189	7.72913		0.0528	7.62852	7.61359		0.0528	7.63041	7.63173		0.0528	7.57347	7.62998
0.053	7.8838	7.90471		0.053	7.83248	7.84497		0.053	7.70018	7.72907		0.053	7.62216	7.61359		0.053	7.63264	7.63173		0.053	7.60901	7.62998
0.0532	7.83219	7.90471		0.0532	7.82721	7.84494		0.0532	7.6846	7.72901		0.0532	7.62615	7.61359		0.0532	7.61643	7.63173		0.0532	7.58635	7.62998
0.0534	7.85112	7.90471		0.0534	7.84654	7.84491		0.0534	7.7206	7.72896		0.0534	7.60004	7.61359		0.0534	7.58255	7.63173		0.0534	7.62654	7.62998
0.0536	7.88206	7.90471		0.0536	7.84072	7.84488		0.0536	7.68457	7.7289		0.0536	7.58333	7.61359		0.0536	7.61633	7.63173		0.0536	7.62385	7.62998
0.0538	7.85769	7.90471		0.0538	7.84079	7.84485		0.0538	7.66629	7.72885		0.0538	7.60141	7.61359		0.0538	7.6176	7.63173		0.0538	7.60189	7.62997
0.054	7.85431	7.90471		0.054	7.84481	7.84482		0.054	7.6686	7.72879		0.054	7.61621	7.61359		0.054	7.62744	7.63173		0.054	7.58264	7.62997
0.0542	7.88666	7.90471		0.0542	7.81612	7.84479		0.0542	7.6946	7.72874		0.0542	7.62347	7.61359		0.0542	7.64936	7.63173		0.0542	7.63509	7.62997
0.0544	7.93355	7.90471		0.0544	7.85806	7.84476		0.0544	7.71345	7.72869		0.0544	7.66103	7.61359		0.0544	7.63669	7.63172		0.0544	7.61832	7.62997
0.0546	7.94739	7.90471		0.0546	7.86628	7.84473		0.0546	7.72663	7.72864		0.0546	7.62213	7.61359		0.0546	7.63084	7.63172		0.0546	7.68051	7.62997
0.0548	7.92107	7.90471		0.0548	7.87525	7.8447		0.0548	7.7247	7.72859		0.0548	7.61712	7.61359		0.0548	7.64524	7.63172		0.0548	7.6662	7.62997
0.055	7.92709	7.90471		0.055	7.89313	7.84467		0.055	7.72448	7.72854		0.055	7.63273	7.61359		0.055	7.68388	7.63172		0.055	7.70478	7.62996
0.0552	7.94781	7.90471		0.0552	7.87073	7.84464		0.0552	7.74868	7.72849		0.0552	7.61745	7.61359		0.0552	7.64949	7.63172		0.0552	7.70449	7.62996
0.0554	7.92803	7.90471		0.0554	7.85025	7.84462		0.0554	7.7489	7.72844		0.0554	7.64376	7.61359		0.0554	7.65062	7.63172		0.0554	7.68818	7.62996
0.0556	7.95098	7.90471		0.0556	7.9094	7.84459		0.0556	7.75489	7.72839		0.0556	7.6698	7.61358		0.0556	7.65462	7.63172		0.0556	7.64747	7.62996
0.0558	7.94659	7.90471		0.0558	7.84762	7.84456		0.0558	7.73802	7.72835		0.0558	7.63057	7.61358		0.0558	7.6463	7.63172		0.0558	7.64785	7.62996
0.056	7.91296	7.90471		0.056	7.8243	7.84453		0.056	7.76695	7.7283		0.056	7.6342	7.61358		0.056	7.65762	7.63172		0.056	7.66891	7.62996
0.0562	7.902	7.90471		0.0562	7.77779	7.84451		0.0562	7.70614	7.72825		0.0562	7.62543	7.61358		0.0562	7.64904	7.63172		0.0562	7.64338	7.62996
0.0564	7.90111	7.90471		0.0564	7.84644	7.84448		0.0564	7.73986	7.72821		0.0564	7.62249	7.61358		0.0564	7.68282	7.63172		0.0564	7.61629	7.62995
0.0566	7.90425	7.90471		0.0566	7.85832	7.84445		0.0566	7.74367	7.72816		0.0566	7.63046	7.61358		0.0566	7.62066	7.63172		0.0566	7.63877	7.62995
0.0568	7.90295	7.90471		0.0568	7.87596	7.84443		0.0568	7.70989	7.72812		0.0568	7.60774	7.61358		0.0568	7.61186	7.63172		0.0568	7.6704	7.62995
0.057	7.92492	7.90471		0.057	7.86385	7.8444		0.057	7.68816	7.72808		0.057	7.60358	7.61358		0.057	7.61052	7.63172		0.057	7.57273	7.62995
0.0572	7.93016	7.90471		0.0572	7.80343	7.84438		0.0572	7.67468	7.72803		0.0572	7.59671	7.61358		0.0572	7.61055	7.63171		0.0572	7.62807	7.62995
0.0574	7.88323	7.90471		0.0574	7.84493	7.84435		0.0574	7.68997	7.72799		0.0574	7.59661	7.61358		0.0574	7.6089	7.63171		0.0574	7.63118	7.62995
0.0576	7.84718	7.90471		0.0576	7.81162	7.84432		0.0576	7.67082	7.72795		0.0576	7.59627	7.61358		0.0576	7.61587	7.63171		0.0576	7.56474	7.62995
0.0578	7.866	7.90471		0.0578	7.81563	7.8443		0.0578	7.68289	7.72791		0.0578	7.62341	7.61358		0.0578	7.56601	7.63171		0.0578	7.62948	7.62995
0.058	7.87143	7.90471		0.058	7.839	7.84428		0.058	7.71821	7.72787		0.058	7.58987	7.61358		0.058	7.60262	7.63171		0.058	7.58838	7.62995
0.0582	7.90653	7.90471		0.0582	7.83276	7.84425		0.0582	7.73956	7.72783		0.0582	7.59757	7.61358		0.0582	7.62125	7.63171		0.0582	7.62797	7.62994
0.0584	7.90068	7.90471		0.0584	7.86385	7.84423		0.0584	7.76478	7.72779		0.0584	7.63658	7.61358		0.0584	7.63422	7.63171		0.0584	7.65927	7.62994
0.0586	7.92223	7.90471		0.0586	7.88296	7.8442		0.0586	7.76106	7.72775		0.0586	7.62359	7.61358		0.0586	7.6442	7.63171		0.0586	7.61252	7.62994
0.0588	7.94994	7.90471		0.0588	7.87286	7.84418		0.0588	7.76017	7.72771		0.0588	7.62704	7.61358		0.0588	7.63848	7.63171		0.0588	7.67118	7.62994
0.059	7.93381	7.90471		0.059	7.89808	7.84416		0.059	7.75949	7.72768		0.059	7.61696	7.61358		0.059	7.64518	7.63171		0.059	7.63456	7.62994
0.0592	7.94619	7.90471		0.0592	7.86718	7.84413		0.0592	7.75827	7.72764		0.0592	7.65074	7.61358		0.0592	7.63227	7.63171		0.0592	7.64184	7.62994
0.0594	7.95179	7.90471		0.0594	7.85904	7.84411		0.0594	7.74287	7.7276		0.0594	7.66454	7.61358		0.0594	7.64956	7.63171		0.0594	7.64654	7.62994
0.0596	7.94271	7.90471		0.0596	7.90958	7.84409		0.0596	7.73463	7.72757		0.0596	7.63562	7.61358		0.0596	7.64065	7.63171		0.0596	7.68394	7.62994
0.0598	7.94879	7.90471		0.0598	7.85579	7.84407		0.0598	7.72898	7.72753		0.0598	7.6533	7.61358		0.0598	7.64792	7.63171		0.0598	7.66762	7.62994
0.06	7.90733	7.90471		0.06	7.85663	7.84404		0.06	7.71114	7.72749		0.06	7.64711	7.61358		0.06	7.62443	7.63171		0.06	7.65536	7.62994
0.0602	7.88401	7.90471		0.0602	7.85926	7.84402		0.0602	7.73843	7.72746		0.0602	7.61779	7.61358		0.0602	7.61201	7.63171		0.0602	7.67308	7.62994
0.0604	7.89904	7.90471		0.0604	7.82966	7.844		0.0604	7.72814	7.72743		0.0604	7.57264	7.61358		0.0604	7.6627	7.63171		0.0604	7.60853	7.62994
0.0606	7.88952	7.90471		0.0606	7.79047	7.84398		0.0606	7.7108	7.72739		0.0606	7.60407	7.61358		0.0606	7.62597	7.63171		0.0606	7.6412	7.62993
0.0608	7.88024	7.90471		0.0608	7.81836	7.84396		0.0608	7.70274	7.72736		0.0608	7.56356	7.61358		0.0608	7.63901	7.63171		0.0608	7.68953	7.62993
0.061	7.87696	7.90471		0.061	7.84272	7.84394		0.061	7.67753	7.72733		0.061	7.57026	7.61358		0.061	7.62248	7.63171		0.061	7.57809	7.62993
0.0612	7.90197	7.90471		0.0612	7.82738	7.84392		0.0612	7.69188	7.72729		0.0612	7.62171	7.61358		0.0612	7.62947	7.63171		0.0612	7.60328	7.62993
0.0614	7.92007	7.90471		0.0614	7.78172	7.84389		0.0614	7.70172	7.72726		0.0614	7.58157	7.61357		0.0614	7.64151	7.63171		0.0614	7.66944	7.62993
0.0616	7.90985	7.90471		0.0616	7.82008	7.84387		0.0616	7.73533	7.72723		0.0616	7.62232	7.61357		0.0616	7.64049	7.63171		0.0616	7.57496	7.62993
0.0618	7.8996	7.90471		0.0618	7.85165	7.84385		0.0618	7.69507	7.7272		0.0618	7.62692	7.61357		0.0618	7.61596	7.63171		0.0618	7.62191	7.62993
0.062	7.90299	7.90471		0.062	7.82441	7.84383		0.062	7.70991	7.72717		0.062	7.6416	7.61357		0.062	7.62743	7.63171		0.062	7.65327	7.62993
0.0622	7.89994	7.90471		0.0622	7.83152	7.84381		0.0622	7.69964	7.72714		0.0622	7.61205	7.61357		0.0622	7.68416	7.63171		0.0622	7.65934	7.62993
0.0624	7.94435	7.90471		0.0624	7.81726	7.84379		0.0624	7.70912	7.72711		0.0624	7.66118	7.61357		0.0624	7.68503	7.63171		0.0624	7.68754	7.62993
0.0626	7.94479	7.90471		0.0626	7.83743	7.84378		0.0626	7.76189	7.72708		0.0626	7.68498	7.61357		0.0626	7.68664	7.63171		0.0626	7.68188	7.62993
0.0628	7.9289	7.90471		0.0628	7.87576	7.84376		0.0628	7.74383	7.72705		0.0628	7.63694	7.61357		0.0628	7.67293	7.6317		0.0628	7.69418	7.62993
0.063	7.90222	7.90471		0.063	7.85682	7.84374		0.063	7.74303	7.72702		0.063	7.6825	7.61357		0.063	7.68932	7.6317		0.063	7.62285	7.62993
0.0632	7.909	7.90471		0.0632	7.84384	7.84372		0.0632	7.75394	7.72699		0.0632	7.67583	7.61357		0.0632	7.67513	7.6317		0.0632	7.68304	7.62993
0.0634	7.89808	7.90471		0.0634	7.84558	7.8437		0.0634	7.73832	7.72697		0.0634	7.65154	7.61357		0.0634	7.66004	7.6317		0.0634	7.62915	7.62993
0.0636	7.9286	7.90471		0.0636	7.89484	7.84368		0.0636	7.74243	7.72694		0.0636	7.64454	7.61357		0.0636	7.66043	7.6317		0.0636	7.69563	7.62993
0.0638	7.93193	7.90471		0.0638	7.90802	7.84366		0.0638	7.73426	7.72691		0.0638	7.63078	7.61357		0.0638	7.63001	7.6317		0.0638	7.61359	7.62993
0.064	7.88132	7.90471		0.064	7.84552	7.84365		0.064	7.72689	7.72689		0.064	7.61129	7.61357		0.064	7.62736	7.6317		0.064	7.62244	7.62993
0.0642	7.89534	7.90471		0.0642	7.85607	7.84363		0.0642	7.71139	7.72686		0.0642	7.62781	7.61357		0.0642	7.67439	7.6317		0.0642	7.63122	7.62993
0.0644	7.88934	7.90471		0.0644	7.86997	7.84361		0.0644	7.69198	7.72683		0.0644	7.62608	7.61357		0.0644	7.66253	7.6317		0.0644	7.64248	7.62993
0.0646	7.88223	7.90471		0.0646	7.84694	7.84359		0.0646	7.67775	7.72681		0.0646	7.59513	7.61357		0.0646	7.61943	7.6317		0.0646	7.60872	7.62993
0.0648	7.88965	7.90471		0.0648	7.85045	7.84358		0.0648	7.69567	7.72678		0.0648	7.56959	7.61357		0.0648	7.61918	7.6317		0.0648	7.61219	7.62992
0.065	7.8746	7.90471		0.065	7.85757	7.84356		0.065	7.69567	7.72676		0.065	7.55911	7.61357		0.065	7.59614	7.6317		0.065	7.6437	7.62992
0.0652	7.83607	7.90471		0.0652	7.81742	7.84354		0.0652	7.68426	7.72673		0.0652	7.59662	7.61357		0.0652	7.63499	7.6317		0.0652	7.59112	7.62992
0.0654	7.86382	7.90471		0.0654	7.81265	7.84352		0.0654	7.69517	7.72671		0.0654	7.58245	7.61357		0.0654	7.63906	7.6317		0.0654	7.64383	7.62992
0.0656	7.90243	7.90471		0.0656	7.81314	7.84351		0.0656	7.72914	7.72669		0.0656	7.63906	7.61357		0.0656	7.63106	7.6317		0.0656	7.63044	7.62992
0.0658	7.88119	7.90471		0.0658	7.8237	7.84349		0.0658	7.71657	7.72666		0.0658	7.6453	7.61357		0.0658	7.62043	7.6317		0.0658	7.59092	7.62992
0.066	7.88692	7.90471		0.066	7.78767	7.84348		0.066	7.7301	7.72664		0.066	7.60103	7.61357		0.066	7.66738	7.6317		0.066	7.57418	7.62992
0.0662	7.87725	7.90471		0.0662	7.8396	7.84346		0.0662	7.7334	7.72662		0.0662	7.62652	7.61357		0.0662	7.69036	7.6317		0.0662	7.60719	7.62992
0.0664	7.91061	7.90471		0.0664	7.8815	7.84344		0.0664	7.72485	7.7266		0.0664	7.61858	7.61357		0.0664	7.67751	7.6317		0.0664	7.63918	7.62992
0.0666	7.89956	7.90471		0.0666	7.91929	7.84343		0.0666	7.73576	7.72657		0.0666	7.62095	7.61357		0.0666	7.67072	7.6317		0.0666	7.66197	7.62992
0.0668	7.92693	7.90471		0.0668	7.88978	7.84341		0.0668	7.75233	7.72655		0.0668	7.64457	7.61357		0.0668	7.69684	7.6317		0.0668	7.70368	7.62992
0.067	7.92139	7.90471		0.067	7.89689	7.8434		0.067	7.73093	7.72653		0.067	7.67444	7.61357		0.067	7.69279	7.6317		0.067	7.71787	7.62992
0.0672	7.93842	7.90471		0.0672	7.89784	7.84338		0.0672	7.74667	7.72651		0.0672	7.64021	7.61357		0.0672	7.66153	7.6317		0.0672	7.63757	7.62992
0.0674	7.92006	7.90471		0.0674	7.87831	7.84337		0.0674	7.75023	7.72649		0.0674	7.61002	7.61357		0.0674	7.6538	7.6317		0.0674	7.65612	7.62992
0.0676	7.89009	7.90471		0.0676	7.87615	7.84335		0.0676	7.74535	7.72647		0.0676	7.63959	7.61357		0.0676	7.66003	7.6317		0.0676	7.62744	7.62992
0.0678	7.88946	7.90471		0.0678	7.86309	7.84334		0.0678	7.71625	7.72645		0.0678	7.63054	7.61357		0.0678	7.6704	7.6317		0.0678	7.67041	7.62992
0.068	7.87155	7.90471		0.068	7.86394	7.84332		0.068	7.68698	7.72643		0.068	7.61143	7.61357		0.068	7.63194	7.6317		0.068	7.66685	7.62992
0.0682	7.89837	7.90471		0.0682	7.81328	7.84331		0.0682	7.73835	7.72641		0.0682	7.60299	7.61357		0.0682	7.66245	7.6317		0.0682	7.61491	7.62992
0.0684	7.87194	7.90471		0.0684	7.81433	7.84329		0.0684	7.69945	7.72639		0.0684	7.62355	7.61357		0.0684	7.62272	7.6317		0.0684	7.62431	7.62992
0.0686	7.86538	7.90471		0.0686	7.84104	7.84328		0.0686	7.7181	7.72637		0.0686	7.63147	7.61357		0.0686	7.59698	7.6317		0.0686	7.61048	7.62992
0.0688	7.83073	7.90471		0.0688	7.84131	7.84327		0.0688	7.69536	7.72635		0.0688	7.58118	7.61357		0.0688	7.63917	7.6317		0.0688	7.60417	7.62992
0.069	7.83898	7.90471		0.069	7.82125	7.84325		0.069	7.67509	7.72633		0.069	7.58486	7.61357		0.069	7.60682	7.6317		0.069	7.59613	7.62992
0.0692	7.89325	7.90471		0.0692	7.82503	7.84324		0.0692	7.70713	7.72631		0.0692	7.58385	7.61357		0.0692	7.63147	7.6317		0.0692	7.61389	7.62992
0.0694	7.91066	7.90471		0.0694	7.84183	7.84322		0.0694	7.69706	7.72629		0.0694	7.59202	7.61357		0.0694	7.63367	7.6317		0.0694	7.5826	7.62992
0.0696	7.89399	7.90471		0.0696	7.81814	7.84321		0.0696	7.73597	7.72628		0.0696	7.6239	7.61357		0.0696	7.68307	7.6317		0.0696	7.6378	7.62992
0.0698	7.91757	7.90471		0.0698	7.83147	7.8432		0.0698	7.77691	7.72626		0.0698	7.60335	7.61357		0.0698	7.67212	7.6317		0.0698	7.65091	7.62992
0.07	7.90986	7.90471		0.07	7.88085	7.84318		0.07	7.74727	7.72624		0.07	7.6055	7.61357		0.07	7.64636	7.6317		0.07	7.66577	7.62992
0.0702	7.91879	7.90471		0.0702	7.87104	7.84317		0.0702	7.75237	7.72622		0.0702	7.65399	7.61357		0.0702	7.63614	7.6317		0.0702	7.68051	7.62992
0.0704	7.93498	7.90471		0.0704	7.86373	7.84316		0.0704	7.72459	7.72621		0.0704	7.61346	7.61357		0.0704	7.66952	7.6317		0.0704	7.64722	7.62992
0.0706	7.96907	7.90471		0.0706	7.88998	7.84315		0.0706	7.7471	7.72619		0.0706	7.64335	7.61357		0.0706	7.66855	7.6317		0.0706	7.63868	7.62992
0.0708	7.94297	7.90471		0.0708	7.90084	7.84313		0.0708	7.74643	7.72617		0.0708	7.6618	7.61357		0.0708	7.68386	7.6317		0.0708	7.68213	7.62992
0.071	7.92231	7.90471		0.071	7.88518	7.84312		0.071	7.79453	7.72616		0.071	7.63483	7.61357		0.071	7.66343	7.6317		0.071	7.67335	7.62992
0.0712	7.91849	7.90471		0.0712	7.89382	7.84311		0.0712	7.76957	7.72614		0.0712	7.62181	7.61357		0.0712	7.63028	7.6317		0.0712	7.64018	7.62992
0.0714	7.89363	7.90471		0.0714	7.82352	7.8431		0.0714	7.72778	7.72612		0.0714	7.61841	7.61357		0.0714	7.67673	7.6317		0.0714	7.66554	7.62992
0.0716	7.88363	7.90471		0.0716	7.87061	7.84308		0.0716	7.72663	7.72611		0.0716	7.62913	7.61357		0.0716	7.63927	7.6317		0.0716	7.60421	7.62992
0.0718	7.89205	7.90471		0.0718	7.8408	7.84307		0.0718	7.72794	7.72609		0.0718	7.58752	7.61357		0.0718	7.62634	7.6317		0.0718	7.62645	7.62992
0.072	7.87867	7.90471		0.072	7.83518	7.84306		0.072	7.75604	7.72608		0.072	7.61661	7.61357		0.072	7.60443	7.6317		0.072	7.61761	7.62992
0.0722	7.82539	7.90471		0.0722	7.82711	7.84305		0.0722	7.70758	7.72606		0.0722	7.58067	7.61357		0.0722	7.62289	7.6317		0.0722	7.63569	7.62992
0.0724	7.85608	7.90471		0.0724	7.83191	7.84304		0.0724	7.66773	7.72605		0.0724	7.57064	7.61357		0.0724	7.62726	7.6317		0.0724	7.66258	7.62992
0.0726	7.85193	7.90471		0.0726	7.79916	7.84303		0.0726	7.72044	7.72603		0.0726	7.56452	7.61357		0.0726	7.61208	7.6317		0.0726	7.58793	7.62992
0.0728	7.90244	7.90471		0.0728	7.85941	7.84301		0.0728	7.70789	7.72602		0.0728	7.61918	7.61357		0.0728	7.62595	7.6317		0.0728	7.63996	7.62992
0.073	7.86778	7.90471		0.073	7.83918	7.843		0.073	7.71944	7.72601		0.073	7.59731	7.61357		0.073	7.628	7.6317		0.073	7.60162	7.62992
0.0732	7.84992	7.90471		0.0732	7.78106	7.84299		0.0732	7.69347	7.72599		0.0732	7.58075	7.61357		0.0732	7.62346	7.6317		0.0732	7.59598	7.62992
0.0734	7.88775	7.90471		0.0734	7.80444	7.84298		0.0734	7.69782	7.72598		0.0734	7.58311	7.61357		0.0734	7.64118	7.6317		0.0734	7.63706	7.62992
0.0736	7.91471	7.90471		0.0736	7.84114	7.84297		0.0736	7.70472	7.72596		0.0736	7.60175	7.61357		0.0736	7.64818	7.6317		0.0736	7.5984	7.62992
0.0738	7.90235	7.90471		0.0738	7.88902	7.84296		0.0738	7.76066	7.72595		0.0738	7.61784	7.61357		0.0738	7.63931	7.6317		0.0738	7.65644	7.62992
0.074	7.92384	7.90471		0.074	7.86648	7.84295		0.074	7.74452	7.72594		0.074	7.61084	7.61357		0.074	7.66307	7.6317		0.074	7.65148	7.62992
0.0742	7.90116	7.90471		0.0742	7.86387	7.84294		0.0742	7.7404	7.72593		0.0742	7.62624	7.61357		0.0742	7.65712	7.6317		0.0742	7.6654	7.62992
0.0744	7.96782	7.90471		0.0744	7.84664	7.84293		0.0744	7.74584	7.72591		0.0744	7.59793	7.61357		0.0744	7.62891	7.6317		0.0744	7.67382	7.62992
0.0746	7.90396	7.90471		0.0746	7.89061	7.84292		0.0746	7.71525	7.7259		0.0746	7.61758	7.61357		0.0746	7.65265	7.6317		0.0746	7.68957	7.62992
0.0748	7.89593	7.90471		0.0748	7.89	7.84291		0.0748	7.74987	7.72589		0.0748	7.59584	7.61357		0.0748	7.66879	7.6317		0.0748	7.67051	7.62992
0.075	7.88665	7.90471		0.075	7.8422	7.8429		0.075	7.76008	7.72587		0.075	7.67528	7.61357		0.075	7.6343	7.6317		0.075	7.68215	7.62992
0.0752	7.90368	7.90471		0.0752	7.87399	7.84289		0.0752	7.72058	7.72586		0.0752	7.6776	7.61357		0.0752	7.651	7.6317		0.0752	7.67684	7.62992
0.0754	7.93331	7.90471		0.0754	7.8845	7.84288		0.0754	7.7464	7.72585		0.0754	7.61059	7.61357		0.0754	7.67803	7.6317		0.0754	7.60853	7.62992
0.0756	7.94745	7.90471		0.0756	7.85806	7.84287		0.0756	7.75264	7.72584		0.0756	7.64558	7.61357		0.0756	7.64542	7.6317		0.0756	7.59289	7.62992
0.0758	7.93223	7.90471		0.0758	7.82418	7.84286		0.0758	7.7035	7.72583		0.0758	7.62379	7.61357		0.0758	7.61312	7.6317		0.0758	7.63302	7.62992
0.076	7.87505	7.90471		0.076	7.83912	7.84285		0.076	7.71071	7.72582		0.076	7.6085	7.61357		0.076	7.60123	7.6317		0.076	7.66366	7.62992
0.0762	7.83775	7.90471		0.0762	7.82613	7.84284		0.0762	7.65972	7.7258		0.0762	7.60333	7.61357		0.0762	7.59525	7.6317		0.0762	7.60698	7.62992
0.0764	7.84353	7.90471		0.0764	7.78989	7.84283		0.0764	7.70996	7.72579		0.0764	7.5905	7.61357		0.0764	7.60645	7.6317		0.0764	7.62847	7.62992
0.0766	7.86499	7.90471		0.0766	7.86887	7.84282		0.0766	7.71173	7.72578		0.0766	7.58953	7.61357		0.0766	7.62809	7.6317		0.0766	7.61161	7.62992
0.0768	7.91253	7.90471		0.0768	7.84538	7.84281		0.0768	7.67792	7.72577		0.0768	7.60613	7.61357		0.0768	7.59229	7.6317		0.0768	7.62186	7.62992
0.077	7.90858	7.90471		0.077	7.85998	7.8428		0.077	7.69584	7.72576		0.077	7.61991	7.61357		0.077	7.60111	7.6317		0.077	7.70133	7.62992
0.0772	7.88959	7.90471		0.0772	7.81899	7.84279		0.0772	7.70341	7.72575		0.0772	7.56781	7.61357		0.0772	7.62795	7.6317		0.0772	7.63954	7.62992
0.0774	7.92147	7.90471		0.0774	7.80052	7.84278		0.0774	7.71265	7.72574		0.0774	7.58659	7.61357		0.0774	7.63001	7.6317		0.0774	7.62296	7.62992
0.0776	7.87932	7.90471		0.0776	7.83406	7.84277		0.0776	7.7434	7.72573		0.0776	7.60041	7.61357		0.0776	7.63346	7.6317		0.0776	7.6596	7.62992
0.0778	7.92234	7.90471		0.0778	7.87384	7.84277		0.0778	7.75619	7.72572		0.0778	7.62228	7.61357		0.0778	7.6396	7.6317		0.0778	7.64119	7.62992
0.078	7.9041	7.90471		0.078	7.91603	7.84276		0.078	7.73037	7.72571		0.078	7.62136	7.61357		0.078	7.69088	7.6317		0.078	7.63324	7.62992
0.0782	7.91478	7.90471		0.0782	7.8569	7.84275		0.0782	7.74326	7.7257		0.0782	7.62087	7.61357		0.0782	7.68172	7.6317		0.0782	7.59723	7.62992
0.0784	7.92145	7.90471		0.0784	7.82956	7.84274		0.0784	7.7649	7.72569		0.0784	7.64883	7.61357		0.0784	7.6448	7.6317		0.0784	7.65859	7.62992
0.0786	7.96989	7.90471		0.0786	7.87021	7.84273		0.0786	7.77144	7.72568		0.0786	7.62714	7.61357		0.0786	7.64973	7.6317		0.0786	7.69878	7.62992
0.0788	7.92497	7.90471		0.0788	7.84764	7.84272		0.0788	7.74016	7.72567		0.0788	7.62371	7.61357		0.0788	7.63978	7.6317		0.0788	7.65155	7.62992
0.079	7.93888	7.90471		0.079	7.84861	7.84271		0.079	7.7371	7.72566		0.079	7.5876	7.61357		0.079	7.59871	7.6317		0.079	7.67446	7.62992
0.0792	7.93919	7.90471		0.0792	7.85916	7.84271		0.0792	7.68508	7.72565		0.0792	7.61507	7.61357		0.0792	7.63639	7.6317		0.0792	7.62795	7.62992
0.0794	7.8631	7.90471		0.0794	7.83028	7.8427		0.0794	7.69532	7.72564		0.0794	7.62589	7.61357		0.0794	7.63245	7.6317		0.0794	7.59255	7.62992
0.0796	7.88803	7.90471		0.0796	7.82323	7.84269		0.0796	7.70084	7.72563		0.0796	7.63922	7.61357		0.0796	7.66347	7.6317		0.0796	7.62855	7.62992
0.0798	7.87153	7.90471		0.0798	7.86476	7.84268		0.0798	7.7137	7.72563		0.0798	7.59735	7.61357		0.0798	7.6032	7.6317		0.0798	7.60105	7.62992
0.08	7.87065	7.90471		0.08	7.8193	7.84267		0.08	7.67862	7.72562		0.08	7.59952	7.61357		0.08	7.58299	7.6317		0.08	7.61101	7.62992
0.0802	7.86	7.90471		0.0802	7.82519	7.84267		0.0802	7.65701	7.72561		0.0802	7.57629	7.61357		0.0802	7.60665	7.6317		0.0802	7.6097	7.62991
0.0804	7.91212	7.90471		0.0804	7.81654	7.84266		0.0804	7.66218	7.7256		0.0804	7.60925	7.61357		0.0804	7.64035	7.6317		0.0804	7.6212	7.62991
0.0806	7.86795	7.90471		0.0806	7.83918	7.84265		0.0806	7.6854	7.72559		0.0806	7.58995	7.61357		0.0806	7.64265	7.6317		0.0806	7.59934	7.62991
0.0808	7.91268	7.90471		0.0808	7.80349	7.84264		0.0808	7.67583	7.72558		0.0808	7.57762	7.61357		0.0808	7.6198	7.6317		0.0808	7.60817	7.62991
0.081	7.93127	7.90471		0.081	7.86093	7.84264		0.081	7.71851	7.72558		0.081	7.61775	7.61357		0.081	7.62024	7.6317		0.081	7.60558	7.62991
0.0812	7.88919	7.90471		0.0812	7.88101	7.84263		0.0812	7.75077	7.72557		0.0812	7.61774	7.61357		0.0812	7.61733	7.6317		0.0812	7.65054	7.62991
0.0814	7.89413	7.90471		0.0814	7.8305	7.84262		0.0814	7.73216	7.72556		0.0814	7.63139	7.61357		0.0814	7.61942	7.6317		0.0814	7.63337	7.62991
0.0816	7.91135	7.90471		0.0816	7.86826	7.84261		0.0816	7.72456	7.72555		0.0816	7.6454	7.61357		0.0816	7.63011	7.6317		0.0816	7.60588	7.62991
0.0818	7.88069	7.90471		0.0818	7.88904	7.84261		0.0818	7.74028	7.72554		0.0818	7.62896	7.61357		0.0818	7.64838	7.6317		0.0818	7.66388	7.62991
0.082	7.91222	7.90471		0.082	7.86447	7.8426		0.082	7.75875	7.72554		0.082	7.66024	7.61357		0.082	7.65057	7.6317		0.082	7.63234	7.62991
0.0822	7.8961	7.90471		0.0822	7.86143	7.84259		0.0822	7.78567	7.72553		0.0822	7.66561	7.61357		0.0822	7.6666	7.6317		0.0822	7.68568	7.62991
0.0824	7.94233	7.90471		0.0824	7.88554	7.84259		0.0824	7.75079	7.72552		0.0824	7.62789	7.61357		0.0824	7.65565	7.6317		0.0824	7.63937	7.62991
0.0826	7.96257	7.90471		0.0826	7.84656	7.84258		0.0826	7.77066	7.72551		0.0826	7.60861	7.61357		0.0826	7.65082	7.6317		0.0826	7.67047	7.62991
0.0828	7.91076	7.90471		0.0828	7.83648	7.84257		0.0828	7.74046	7.72551		0.0828	7.65471	7.61357		0.0828	7.64623	7.6317		0.0828	7.68354	7.62991
0.083	7.91236	7.90471		0.083	7.87704	7.84257		0.083	7.72305	7.7255		0.083	7.61693	7.61357		0.083	7.67816	7.6317		0.083	7.63682	7.62991
0.0832	7.89381	7.90471		0.0832	7.89131	7.84256		0.0832	7.70859	7.72549		0.0832	7.61831	7.61357		0.0832	7.64915	7.6317		0.0832	7.63264	7.62991
0.0834	7.89323	7.90471		0.0834	7.82875	7.84255		0.0834	7.72541	7.72549		0.0834	7.63868	7.61357		0.0834	7.61683	7.6317		0.0834	7.60626	7.62991
0.0836	7.86422	7.90471		0.0836	7.81362	7.84255		0.0836	7.76141	7.72548		0.0836	7.65122	7.61357		0.0836	7.62251	7.6317		0.0836	7.64317	7.62991
0.0838	7.8706	7.90471		0.0838	7.82241	7.84254		0.0838	7.70899	7.72547		0.0838	7.60856	7.61357		0.0838	7.61183	7.6317		0.0838	7.58997	7.62991
0.084	7.85699	7.90471		0.084	7.86978	7.84253		0.084	7.71641	7.72547		0.084	7.61073	7.61357		0.084	7.58724	7.6317		0.084	7.63861	7.62991
0.0842	7.853	7.90471		0.0842	7.83058	7.84253		0.0842	7.68506	7.72546		0.0842	7.60385	7.61357		0.0842	7.60639	7.6317		0.0842	7.63119	7.62991
0.0844	7.87337	7.90471		0.0844	7.80144	7.84252		0.0844	7.69106	7.72545		0.0844	7.60446	7.61357		0.0844	7.60444	7.6317		0.0844	7.57198	7.62991
0.0846	7.88943	7.90471		0.0846	7.80455	7.84252		0.0846	7.68652	7.72545		0.0846	7.596	7.61357		0.0846	7.58607	7.6317		0.0846	7.56187	7.62991
0.0848	7.87671	7.90471		0.0848	7.8477	7.84251		0.0848	7.72307	7.72544		0.0848	7.59179	7.61357		0.0848	7.58764	7.6317		0.0848	7.60685	7.62991
0.085	7.86079	7.90471		0.085	7.84552	7.8425		0.085	7.71466	7.72543		0.085	7.58762	7.61357		0.085	7.63476	7.6317		0.085	7.6258	7.62991
0.0852	7.91516	7.90471		0.0852	7.8396	7.8425		0.0852	7.68362	7.72543		0.0852	7.58824	7.61357		0.0852	7.65584	7.6317		0.0852	7.66292	7.62991
0.0854	7.89158	7.90471		0.0854	7.86996	7.84249		0.0854	7.6834	7.72542		0.0854	7.63571	7.61357		0.0854	7.62727	7.6317		0.0854	7.64277	7.62991
0.0856	7.93019	7.90471		0.0856	7.88941	7.84249		0.0856	7.7706	7.72542		0.0856	7.63729	7.61357		0.0856	7.64064	7.6317		0.0856	7.63184	7.62991
0.0858	7.93168	7.90471		0.0858	7.84469	7.84248		0.0858	7.72494	7.72541		0.0858	7.6208	7.61357		0.0858	7.63764	7.6317		0.0858	7.6356	7.62991
0.086	7.9374	7.90471		0.086	7.87882	7.84247		0.086	7.77294	7.72541		0.086	7.62202	7.61357		0.086	7.63332	7.6317		0.086	7.64292	7.62991
0.0862	7.91425	7.90471		0.0862	7.86162	7.84247		0.0862	7.75402	7.7254		0.0862	7.63997	7.61357		0.0862	7.67313	7.6317		0.0862	7.59529	7.62991
0.0864	7.93905	7.90471		0.0864	7.86921	7.84246		0.0864	7.7521	7.72539		0.0864	7.67706	7.61357		0.0864	7.68243	7.6317		0.0864	7.59224	7.62991
0.0866	7.94217	7.90471		0.0866	7.84516	7.84246		0.0866	7.74308	7.72539		0.0866	7.66843	7.61357		0.0866	7.67072	7.6317		0.0866	7.66681	7.62991
0.0868	7.96528	7.90471		0.0868	7.87123	7.84245		0.0868	7.73831	7.72538		0.0868	7.64721	7.61357		0.0868	7.66656	7.6317		0.0868	7.6015	7.62991
0.087	7.88293	7.90471		0.087	7.85979	7.84245		0.087	7.72221	7.72538		0.087	7.63518	7.61357		0.087	7.62162	7.6317		0.087	7.64356	7.62991
0.0872	7.90648	7.90471		0.0872	7.86178	7.84244		0.0872	7.71798	7.72537		0.0872	7.5968	7.61357		0.0872	7.62105	7.6317		0.0872	7.65026	7.62991
0.0874	7.93098	7.90471		0.0874	7.86366	7.84244		0.0874	7.7032	7.72537		0.0874	7.60996	7.61357		0.0874	7.61597	7.6317		0.0874	7.66716	7.62991
0.0876	7.85755	7.90471		0.0876	7.81444	7.84243		0.0876	7.68892	7.72536		0.0876	7.6099	7.61357		0.0876	7.60031	7.6317		0.0876	7.60861	7.62991
0.0878	7.89196	7.90471		0.0878	7.79985	7.84243		0.0878	7.74057	7.72536		0.0878	7.60884	7.61357		0.0878	7.6098	7.6317		0.0878	7.65312	7.62991
0.088	7.9005	7.90471		0.088	7.82148	7.84242		0.088	7.69539	7.72535		0.088	7.58113	7.61357		0.088	7.64403	7.6317		0.088	7.64279	7.62991
0.0882	7.88136	7.90471		0.0882	7.82863	7.84241		0.0882	7.68197	7.72535		0.0882	7.58715	7.61357		0.0882	7.58927	7.6317		0.0882	7.62423	7.62991
0.0884	7.86803	7.90471		0.0884	7.83068	7.84241		0.0884	7.68433	7.72534		0.0884	7.58175	7.61357		0.0884	7.61982	7.6317		0.0884	7.64677	7.62991
0.0886	7.88013	7.90471		0.0886	7.80049	7.8424		0.0886	7.65888	7.72534		0.0886	7.5675	7.61357		0.0886	7.60778	7.6317		0.0886	7.5713	7.62991
0.0888	7.90002	7.90471		0.0888	7.82016	7.8424		0.0888	7.68713	7.72533		0.0888	7.59041	7.61357		0.0888	7.62886	7.6317		0.0888	7.60007	7.62991
0.089	7.88674	7.90471		0.089	7.7875	7.8424		0.089	7.70669	7.72533		0.089	7.60851	7.61357		0.089	7.66902	7.6317		0.089	7.6412	7.62991
0.0892	7.90534	7.90471		0.0892	7.82432	7.84239		0.0892	7.73632	7.72532		0.0892	7.62201	7.61357		0.0892	7.64569	7.6317		0.0892	7.67366	7.62991
0.0894	7.95998	7.90471		0.0894	7.8899	7.84239		0.0894	7.74398	7.72532		0.0894	7.62238	7.61357		0.0894	7.64024	7.6317		0.0894	7.62059	7.62991
0.0896	7.92827	7.90471		0.0896	7.88341	7.84238		0.0896	7.75781	7.72532		0.0896	7.63336	7.61357		0.0896	7.64596	7.6317		0.0896	7.65985	7.62991
0.0898	7.93878	7.90471		0.0898	7.83449	7.84238		0.0898	7.71606	7.72531		0.0898	7.63846	7.61357		0.0898	7.66183	7.6317		0.0898	7.66437	7.62991
0.09	7.95297	7.90471		0.09	7.87415	7.84237		0.09	7.74039	7.72531		0.09	7.64636	7.61357		0.09	7.66106	7.6317		0.09	7.69292	7.62991
0.0902	7.91397	7.90471		0.0902	7.85268	7.84237		0.0902	7.71502	7.7253		0.0902	7.68604	7.61357		0.0902	7.64423	7.6317		0.0902	7.64525	7.62991
0.0904	7.91988	7.90471		0.0904	7.88696	7.84236		0.0904	7.7559	7.7253		0.0904	7.61964	7.61357		0.0904	7.63462	7.6317		0.0904	7.64434	7.62991
0.0906	7.92621	7.90471		0.0906	7.84322	7.84236		0.0906	7.77286	7.72529		0.0906	7.62182	7.61357		0.0906	7.63472	7.6317		0.0906	7.62899	7.62991
0.0908	7.9051	7.90471		0.0908	7.84156	7.84235		0.0908	7.74459	7.72529		0.0908	7.62153	7.61357		0.0908	7.65243	7.6317		0.0908	7.67911	7.62991
0.091	7.88655	7.90471		0.091	7.85197	7.84235		0.091	7.71797	7.72529		0.091	7.6096	7.61357		0.091	7.65562	7.6317		0.091	7.68122	7.62991
0.0912	7.89349	7.90471		0.0912	7.86757	7.84234		0.0912	7.716	7.72528		0.0912	7.6327	7.61357		0.0912	7.64342	7.6317		0.0912	7.63508	7.62991
0.0914	7.85645	7.90471		0.0914	7.85154	7.84234		0.0914	7.69174	7.72528		0.0914	7.59229	7.61357		0.0914	7.61497	7.6317		0.0914	7.65043	7.62991
0.0916	7.88978	7.90471		0.0916	7.83483	7.84234		0.0916	7.69774	7.72527		0.0916	7.57171	7.61357		0.0916	7.63749	7.6317		0.0916	7.67417	7.62991
0.0918	7.87827	7.90471		0.0918	7.82303	7.84233		0.0918	7.72892	7.72527		0.0918	7.57632	7.61357		0.0918	7.59713	7.6317		0.0918	7.60427	7.62991
0.092	7.88339	7.90471		0.092	7.84373	7.84233		0.092	7.67579	7.72527		0.092	7.54445	7.61357		0.092	7.61284	7.6317		0.092	7.59788	7.62991
0.0922	7.88347	7.90471		0.0922	7.80042	7.84232		0.0922	7.72483	7.72526		0.0922	7.61104	7.61357		0.0922	7.60727	7.6317		0.0922	7.58733	7.62991
0.0924	7.89925	7.90471		0.0924	7.78691	7.84232		0.0924	7.69109	7.72526		0.0924	7.59436	7.61357		0.0924	7.6375	7.6317		0.0924	7.61225	7.62991
0.0926	7.87598	7.90471		0.0926	7.80695	7.84232		0.0926	7.70706	7.72526		0.0926	7.61442	7.61357		0.0926	7.60703	7.6317		0.0926	7.5984	7.62991
0.0928	7.88083	7.90471		0.0928	7.78688	7.84231		0.0928	7.73681	7.72525		0.0928	7.5864	7.61357		0.0928	7.61823	7.6317		0.0928	7.61545	7.62991
0.093	7.89305	7.90471		0.093	7.82568	7.84231		0.093	7.7334	7.72525		0.093	7.62555	7.61357		0.093	7.61326	7.6317		0.093	7.5884	7.62991
0.0932	7.93326	7.90471		0.0932	7.82755	7.8423		0.0932	7.74554	7.72525		0.0932	7.62832	7.61357		0.0932	7.62803	7.6317		0.0932	7.64841	7.62991
0.0934	7.93186	7.90471		0.0934	7.84722	7.8423		0.0934	7.7195	7.72524		0.0934	7.64465	7.61357		0.0934	7.66123	7.6317		0.0934	7.67942	7.62991
0.0936	7.958	7.90471		0.0936	7.84716	7.8423		0.0936	7.72138	7.72524		0.0936	7.65304	7.61357		0.0936	7.67091	7.6317		0.0936	7.63007	7.62991
0.0938	7.94645	7.90471		0.0938	7.89759	7.84229		0.0938	7.74374	7.72524		0.0938	7.65837	7.61357		0.0938	7.64157	7.6317		0.0938	7.65098	7.62991
0.094	7.89818	7.90471		0.094	7.88054	7.84229		0.094	7.77348	7.72523		0.094	7.64935	7.61357		0.094	7.64546	7.6317		0.094	7.62924	7.62991
0.0942	7.9534	7.90471		0.0942	7.9243	7.84228		0.0942	7.75191	7.72523		0.0942	7.6124	7.61357		0.0942	7.65272	7.6317		0.0942	7.66468	7.62991
0.0944	7.91382	7.90471		0.0944	7.851	7.84228		0.0944	7.74437	7.72523		0.0944	7.63446	7.61357		0.0944	7.62873	7.6317		0.0944	7.65613	7.62991
0.0946	7.8921	7.90471		0.0946	7.86483	7.84228		0.0946	7.72871	7.72522		0.0946	7.62038	7.61357		0.0946	7.67216	7.6317		0.0946	7.64304	7.62991
0.0948	7.90255	7.90471		0.0948	7.88181	7.84227		0.0948	7.72707	7.72522		0.0948	7.61101	7.61357		0.0948	7.64999	7.6317		0.0948	7.64773	7.62991
0.095	7.91354	7.90471		0.095	7.86842	7.84227		0.095	7.706	7.72522		0.095	7.59209	7.61357		0.095	7.64754	7.6317		0.095	7.70248	7.62991
0.0952	7.87462	7.90471		0.0952	7.81291	7.84227		0.0952	7.70059	7.72521		0.0952	7.57432	7.61357		0.0952	7.62219	7.6317		0.0952	7.63426	7.62991
0.0954	7.91806	7.90471		0.0954	7.81094	7.84226		0.0954	7.71079	7.72521		0.0954	7.59049	7.61357		0.0954	7.58533	7.6317		0.0954	7.70256	7.62991
0.0956	7.83403	7.90471		0.0956	7.79598	7.84226		0.0956	7.67362	7.72521		0.0956	7.59034	7.61357		0.0956	7.60286	7.6317		0.0956	7.59732	7.62991
0.0958	7.86039	7.90471		0.0958	7.8334	7.84226		0.0958	7.66756	7.7252		0.0958	7.55372	7.61357		0.0958	7.5686	7.6317		0.0958	7.63298	7.62991
0.096	7.8933	7.90471		0.096	7.79445	7.84225		0.096	7.69853	7.7252		0.096	7.61242	7.61357		0.096	7.62204	7.6317		0.096	7.61921	7.62991
0.0962	7.90879	7.90471		0.0962	7.80459	7.84225		0.0962	7.70344	7.7252		0.0962	7.61498	7.61357		0.0962	7.646	7.6317		0.0962	7.605	7.62991
0.0964	7.90893	7.90471		0.0964	7.81504	7.84225		0.0964	7.6738	7.7252		0.0964	7.6125	7.61357		0.0964	7.62856	7.6317		0.0964	7.59864	7.62991
0.0966	7.89246	7.90471		0.0966	7.83107	7.84224		0.0966	7.68591	7.72519		0.0966	7.61506	7.61357		0.0966	7.59218	7.6317		0.0966	7.63597	7.62991
0.0968	7.91172	7.90471		0.0968	7.89341	7.84224		0.0968	7.68781	7.72519		0.0968	7.617	7.61357		0.0968	7.61762	7.6317		0.0968	7.60743	7.62991
0.097	7.97772	7.90471		0.097	7.90185	7.84224		0.097	7.73148	7.72519		0.097	7.63053	7.61357		0.097	7.65737	7.6317		0.097	7.63177	7.62991
0.0972	7.97722	7.90471		0.0972	7.81955	7.84223		0.0972	7.72788	7.72519		0.0972	7.64479	7.61357		0.0972	7.62925	7.6317		0.0972	7.64306	7.62991
0.0974	7.91592	7.90471		0.0974	7.82849	7.84223		0.0974	7.69484	7.72518		0.0974	7.66394	7.61357		0.0974	7.6603	7.6317		0.0974	7.64383	7.62991
0.0976	7.88626	7.90471		0.0976	7.89197	7.84223		0.0976	7.71374	7.72518		0.0976	7.68454	7.61357		0.0976	7.66982	7.6317		0.0976	7.63617	7.62991
0.0978	7.93355	7.90471		0.0978	7.87058	7.84222		0.0978	7.75474	7.72518		0.0978	7.63983	7.61357		0.0978	7.68014	7.6317		0.0978	7.64259	7.62991
0.098	7.90087	7.90471		0.098	7.85283	7.84222		0.098	7.74823	7.72518		0.098	7.63474	7.61357		0.098	7.68082	7.6317		0.098	7.67521	7.62991
0.0982	7.90959	7.90471		0.0982	7.85433	7.84222		0.0982	7.75498	7.72517		0.0982	7.64684	7.61357		0.0982	7.64551	7.6317		0.0982	7.6486	7.62991
0.0984	7.93554	7.90471		0.0984	7.84942	7.84221		0.0984	7.74951	7.72517		0.0984	7.65845	7.61357		0.0984	7.66643	7.6317		0.0984	7.65444	7.62991
0.0986	7.92962	7.90471		0.0986	7.82226	7.84221		0.0986	7.70832	7.72517		0.0986	7.6158	7.61357		0.0986	7.65435	7.6317		0.0986	7.66338	7.62991
0.0988	7.91635	7.90471		0.0988	7.84353	7.84221		0.0988	7.7003	7.72517		0.0988	7.63138	7.61357		0.0988	7.62988	7.6317		0.0988	7.64818	7.62991
0.099	7.90763	7.90471		0.099	7.80803	7.84221		0.099	7.70859	7.72516		0.099	7.62123	7.61357		0.099	7.60882	7.6317		0.099	7.67568	7.62991
0.0992	7.9187	7.90471		0.0992	7.80428	7.8422		0.0992	7.69612	7.72516		0.0992	7.59947	7.61357		0.0992	7.62129	7.6317		0.0992	7.6707	7.62991
0.0994	7.85469	7.90471		0.0994	7.81758	7.8422		0.0994	7.66981	7.72516		0.0994	7.59669	7.61357		0.0994	7.62911	7.6317		0.0994	7.58919	7.62991
0.0996	7.87532	7.90471		0.0996	7.82997	7.8422		0.0996	7.69451	7.72516		0.0996	7.58046	7.61357		0.0996	7.59276	7.6317		0.0996	7.62902	7.62991
0.0998	7.86688	7.90471		0.0998	7.81077	7.84219		0.0998	7.68624	7.72515		0.0998	7.55218	7.61357		0.0998	7.58113	7.6317		0.0998	7.57526	7.62991
0.1	7.8543	7.90471		0.1	7.80065	7.84219		0.1	7.69561	7.72515		0.1	7.57701	7.61357		0.1	7.57582	7.6317		0.1	7.56487	7.62991
0.1002	7.88719	7.90471		0.1002	7.85893	7.84219		0.1002	7.68309	7.72515		0.1002	7.59496	7.61357		0.1002	7.62363	7.6317		0.1002	7.61682	7.62991
0.1004	7.89264	7.90471		0.1004	7.81224	7.84219		0.1004	7.69457	7.72515		0.1004	7.61122	7.61357		0.1004	7.64947	7.6317		0.1004	7.66588	7.62991
0.1006	7.89425	7.90471		0.1006	7.87052	7.84218		0.1006	7.68164	7.72515		0.1006	7.64975	7.61357		0.1006	7.61181	7.6317		0.1006	7.68829	7.62991
0.1008	7.91892	7.90471		0.1008	7.85939	7.84218		0.1008	7.69902	7.72514		0.1008	7.63694	7.61357		0.1008	7.64036	7.6317		0.1008	7.67981	7.62991
0.101	7.9226	7.90471		0.101	7.86196	7.84218		0.101	7.7205	7.72514		0.101	7.59483	7.61357		0.101	7.68131	7.6317		0.101	7.6557	7.62991
0.1012	7.96215	7.90471		0.1012	7.87133	7.84218		0.1012	7.75384	7.72514		0.1012	7.61064	7.61357		0.1012	7.65718	7.6317		0.1012	7.62221	7.62991
0.1014	7.91911	7.90471		0.1014	7.8694	7.84217		0.1014	7.76326	7.72514		0.1014	7.6235	7.61357		0.1014	7.64813	7.6317		0.1014	7.6128	7.62991
0.1016	7.9665	7.90471		0.1016	7.86476	7.84217		0.1016	7.70647	7.72514		0.1016	7.64546	7.61357		0.1016	7.66441	7.6317		0.1016	7.60061	7.62991
0.1018	7.95355	7.90471		0.1018	7.89653	7.84217		0.1018	7.77727	7.72513		0.1018	7.65855	7.61357		0.1018	7.67028	7.6317		0.1018	7.63296	7.62991
0.102	7.91709	7.90471		0.102	7.89611	7.84217		0.102	7.75877	7.72513		0.102	7.61746	7.61357		0.102	7.66251	7.6317		0.102	7.63621	7.62991
0.1022	7.93755	7.90471		0.1022	7.86047	7.84216		0.1022	7.74233	7.72513		0.1022	7.63236	7.61357		0.1022	7.6192	7.6317		0.1022	7.64946	7.62991
0.1024	7.90137	7.90471		0.1024	7.87253	7.84216		0.1024	7.73077	7.72513		0.1024	7.67112	7.61357		0.1024	7.62683	7.6317		0.1024	7.61544	7.62991
0.1026	7.88416	7.90471		0.1026	7.83682	7.84216		0.1026	7.71942	7.72513		0.1026	7.59321	7.61357		0.1026	7.66185	7.6317		0.1026	7.60619	7.62991
0.1028	7.88446	7.90471		0.1028	7.85518	7.84216		0.1028	7.7258	7.72513		0.1028	7.575	7.61357		0.1028	7.62486	7.6317		0.1028	7.63295	7.62991
0.103	7.88184	7.90471		0.103	7.80266	7.84215		0.103	7.72325	7.72512		0.103	7.61255	7.61357		0.103	7.60419	7.6317		0.103	7.5815	7.62991
0.1032	7.89162	7.90471		0.1032	7.799	7.84215		0.1032	7.7186	7.72512		0.1032	7.60459	7.61357		0.1032	7.60507	7.6317		0.1032	7.56292	7.62991
0.1034	7.85995	7.90471		0.1034	7.85011	7.84215		0.1034	7.67175	7.72512		0.1034	7.576	7.61357		0.1034	7.61947	7.6317		0.1034	7.56912	7.62991
0.1036	7.87869	7.90471		0.1036	7.81018	7.84215		0.1036	7.6913	7.72512		0.1036	7.57347	7.61357		0.1036	7.61555	7.6317		0.1036	7.524	7.62991
0.1038	7.93774	7.90471		0.1038	7.80157	7.84214		0.1038	7.69689	7.72512		0.1038	7.61514	7.61357		0.1038	7.64728	7.6317		0.1038	7.61173	7.62991
0.104	7.87907	7.90471		0.104	7.83277	7.84214		0.104	7.74986	7.72512		0.104	7.60184	7.61357		0.104	7.60261	7.6317		0.104	7.64933	7.62991
0.1042	7.88214	7.90471		0.1042	7.78964	7.84214		0.1042	7.72533	7.72511		0.1042	7.60356	7.61357		0.1042	7.64653	7.6317		0.1042	7.6776	7.62991
0.1044	7.89066	7.90471		0.1044	7.79299	7.84214		0.1044	7.69286	7.72511		0.1044	7.5887	7.61357		0.1044	7.64095	7.6317		0.1044	7.62439	7.62991
0.1046	7.90626	7.90471		0.1046	7.89573	7.84213		0.1046	7.72575	7.72511		0.1046	7.62672	7.61357		0.1046	7.63213	7.6317		0.1046	7.61788	7.62991
0.1048	7.94348	7.90471		0.1048	7.86	7.84213		0.1048	7.73274	7.72511		0.1048	7.63576	7.61357		0.1048	7.63275	7.6317		0.1048	7.63875	7.62991
0.105	7.91253	7.90471		0.105	7.83567	7.84213		0.105	7.77032	7.72511		0.105	7.6696	7.61357		0.105	7.6399	7.6317		0.105	7.68857	7.62991
0.1052	7.92263	7.90471		0.1052	7.86668	7.84213		0.1052	7.75365	7.72511		0.1052	7.62774	7.61357		0.1052	7.64036	7.6317		0.1052	7.70144	7.62991
0.1054	7.93194	7.90471		0.1054	7.89393	7.84213		0.1054	7.70242	7.7251		0.1054	7.64051	7.61357		0.1054	7.65926	7.6317		0.1054	7.71895	7.62991
0.1056	7.91416	7.90471		0.1056	7.87297	7.84212		0.1056	7.74238	7.7251		0.1056	7.63589	7.61357		0.1056	7.68405	7.6317		0.1056	7.65348	7.62991
0.1058	7.89471	7.90471		0.1058	7.86953	7.84212		0.1058	7.76828	7.7251		0.1058	7.64453	7.61357		0.1058	7.67012	7.6317		0.1058	7.65989	7.62991
0.106	7.92324	7.90471		0.106	7.84841	7.84212		0.106	7.73294	7.7251		0.106	7.63049	7.61357		0.106	7.63421	7.6317		0.106	7.64743	7.62991
0.1062	7.88108	7.90471		0.1062	7.83262	7.84212		0.1062	7.73607	7.7251		0.1062	7.64972	7.61357		0.1062	7.62892	7.6317		0.1062	7.62467	7.62991
0.1064	7.86085	7.90471		0.1064	7.8644	7.84212		0.1064	7.74386	7.7251		0.1064	7.64118	7.61357		0.1064	7.63318	7.6317		0.1064	7.65976	7.62991
0.1066	7.87599	7.90471		0.1066	7.85422	7.84211		0.1066	7.71248	7.7251		0.1066	7.6235	7.61357		0.1066	7.6225	7.6317		0.1066	7.64545	7.62991
0.1068	7.84252	7.90471		0.1068	7.86306	7.84211		0.1068	7.69003	7.72509		0.1068	7.62996	7.61357		0.1068	7.60957	7.6317		0.1068	7.61648	7.62991
0.107	7.88453	7.90471		0.107	7.80141	7.84211		0.107	7.67539	7.72509		0.107	7.60832	7.61357		0.107	7.6151	7.6317		0.107	7.61017	7.62991
0.1072	7.87778	7.90471		0.1072	7.81631	7.84211		0.1072	7.67591	7.72509		0.1072	7.59161	7.61357		0.1072	7.58575	7.6317		0.1072	7.61031	7.62991
0.1074	7.89944	7.90471		0.1074	7.79938	7.84211		0.1074	7.71875	7.72509		0.1074	7.56876	7.61357		0.1074	7.60847	7.6317		0.1074	7.5758	7.62991
0.1076	7.91547	7.90471		0.1076	7.7651	7.8421		0.1076	7.70412	7.72509		0.1076	7.61638	7.61357		0.1076	7.60175	7.6317		0.1076	7.59387	7.62991
0.1078	7.89321	7.90471		0.1078	7.81837	7.8421		0.1078	7.69604	7.72509		0.1078	7.61942	7.61357		0.1078	7.62999	7.6317		0.1078	7.6265	7.62991
0.108	7.86831	7.90471		0.108	7.86084	7.8421		0.108	7.68122	7.72509		0.108	7.6119	7.61357		0.108	7.63075	7.6317		0.108	7.63302	7.62991
0.1082	7.91561	7.90471		0.1082	7.78702	7.8421		0.1082	7.68217	7.72509		0.1082	7.63076	7.61357		0.1082	7.63952	7.6317		0.1082	7.60771	7.62991
0.1084	7.96797	7.90471		0.1084	7.79819	7.8421		0.1084	7.67833	7.72508		0.1084	7.58127	7.61357		0.1084	7.63019	7.6317		0.1084	7.58709	7.62991
0.1086	7.8756	7.90471		0.1086	7.82249	7.8421		0.1086	7.70574	7.72508		0.1086	7.62401	7.61357		0.1086	7.61849	7.6317		0.1086	7.65854	7.62991
0.1088	7.90961	7.90471		0.1088	7.85175	7.84209		0.1088	7.73557	7.72508		0.1088	7.61462	7.61357		0.1088	7.60644	7.6317		0.1088	7.67566	7.62991
0.109	7.87419	7.90471		0.109	7.82572	7.84209		0.109	7.72925	7.72508		0.109	7.6333	7.61357		0.109	7.63998	7.6317		0.109	7.65491	7.62991
0.1092	7.94852	7.90471		0.1092	7.83739	7.84209		0.1092	7.75907	7.72508		0.1092	7.65398	7.61357		0.1092	7.68174	7.6317		0.1092	7.65223	7.62991
0.1094	7.90508	7.90471		0.1094	7.84145	7.84209		0.1094	7.77497	7.72508		0.1094	7.63315	7.61357		0.1094	7.65501	7.6317		0.1094	7.63218	7.62991
0.1096	7.94907	7.90471		0.1096	7.85877	7.84209		0.1096	7.7584	7.72508		0.1096	7.63038	7.61357		0.1096	7.70119	7.6317		0.1096	7.64157	7.62991
0.1098	7.92845	7.90471		0.1098	7.83521	7.84209		0.1098	7.76031	7.72508		0.1098	7.64903	7.61357		0.1098	7.66115	7.6317		0.1098	7.68628	7.62991
0.11	7.89581	7.90471		0.11	7.84333	7.84208		0.11	7.7205	7.72508		0.11	7.66118	7.61357		0.11	7.63302	7.6317		0.11	7.65125	7.62991
0.1102	7.88922	7.90471		0.1102	7.83172	7.84208		0.1102	7.68694	7.72507		0.1102	7.63539	7.61357		0.1102	7.65442	7.6317		0.1102	7.65032	7.62991
0.1104	7.89293	7.90471		0.1104	7.87243	7.84208		0.1104	7.68258	7.72507		0.1104	7.6342	7.61357		0.1104	7.61264	7.6317		0.1104	7.61921	7.62991
0.1106	7.89505	7.90471		0.1106	7.83704	7.84208		0.1106	7.71458	7.72507		0.1106	7.59944	7.61357		0.1106	7.63519	7.6317		0.1106	7.62797	7.62991
0.1108	7.88925	7.90471		0.1108	7.81048	7.84208		0.1108	7.7065	7.72507		0.1108	7.60069	7.61357		0.1108	7.61259	7.6317		0.1108	7.56733	7.62991
0.111	7.87684	7.90471		0.111	7.82677	7.84208		0.111	7.65929	7.72507		0.111	7.58485	7.61357		0.111	7.58296	7.6317		0.111	7.68046	7.62991
0.1112	7.861	7.90471		0.1112	7.79099	7.84207		0.1112	7.67546	7.72507		0.1112	7.58294	7.61357		0.1112	7.61368	7.6317		0.1112	7.67416	7.62991
0.1114	7.8637	7.90471		0.1114	7.81397	7.84207		0.1114	7.6869	7.72507		0.1114	7.62021	7.61357		0.1114	7.62119	7.6317		0.1114	7.63688	7.62991
0.1116	7.87187	7.90471		0.1116	7.84797	7.84207		0.1116	7.70047	7.72507		0.1116	7.57886	7.61357		0.1116	7.64797	7.6317		0.1116	7.64545	7.62991
0.1118	7.87346	7.90471		0.1118	7.78948	7.84207		0.1118	7.72497	7.72507		0.1118	7.59489	7.61357		0.1118	7.60971	7.6317		0.1118	7.6433	7.62991
0.112	7.89054	7.90471		0.112	7.86155	7.84207		0.112	7.7255	7.72507		0.112	7.62307	7.61357		0.112	7.63027	7.6317		0.112	7.6126	7.62991
0.1122	7.83574	7.90471		0.1122	7.84521	7.84207		0.1122	7.7046	7.72507		0.1122	7.60893	7.61357		0.1122	7.64736	7.6317		0.1122	7.64889	7.62991
0.1124	7.8727	7.90471		0.1124	7.85956	7.84207		0.1124	7.70207	7.72506		0.1124	7.61194	7.61357		0.1124	7.63533	7.6317		0.1124	7.65996	7.62991
0.1126	7.90959	7.90471		0.1126	7.85732	7.84206		0.1126	7.70903	7.72506		0.1126	7.64757	7.61357		0.1126	7.65787	7.6317		0.1126	7.66919	7.62991
0.1128	7.93087	7.90471		0.1128	7.84244	7.84206		0.1128	7.71757	7.72506		0.1128	7.62552	7.61357		0.1128	7.6201	7.6317		0.1128	7.633	7.62991
0.113	7.91695	7.90471		0.113	7.83184	7.84206		0.113	7.7525	7.72506		0.113	7.63847	7.61357		0.113	7.6595	7.6317		0.113	7.65305	7.62991
0.1132	7.93737	7.90471		0.1132	7.84353	7.84206		0.1132	7.71981	7.72506		0.1132	7.62051	7.61357		0.1132	7.67361	7.6317		0.1132	7.63457	7.62991
0.1134	7.9431	7.90471		0.1134	7.85693	7.84206		0.1134	7.72804	7.72506		0.1134	7.6313	7.61357		0.1134	7.65268	7.6317		0.1134	7.63889	7.62991
0.1136	7.92854	7.90471		0.1136	7.88211	7.84206		0.1136	7.73961	7.72506		0.1136	7.62772	7.61357		0.1136	7.64485	7.6317		0.1136	7.68087	7.62991
0.1138	7.903	7.90471		0.1138	7.87475	7.84206		0.1138	7.7134	7.72506		0.1138	7.64391	7.61357		0.1138	7.66054	7.6317		0.1138	7.62182	7.62991
0.114	7.93824	7.90471		0.114	7.84105	7.84205		0.114	7.71836	7.72506		0.114	7.57811	7.61357		0.114	7.64291	7.6317		0.114	7.60217	7.62991
0.1142	7.84722	7.90471		0.1142	7.81545	7.84205		0.1142	7.71829	7.72506		0.1142	7.61104	7.61357		0.1142	7.61388	7.6317		0.1142	7.61399	7.62991
0.1144	7.81988	7.90471		0.1144	7.8274	7.84205		0.1144	7.66292	7.72506		0.1144	7.60529	7.61357		0.1144	7.57855	7.6317		0.1144	7.57566	7.62991
0.1146	7.8842	7.90471		0.1146	7.82616	7.84205		0.1146	7.68054	7.72505		0.1146	7.60289	7.61357		0.1146	7.6072	7.6317		0.1146	7.59465	7.62991
0.1148	7.87812	7.90471		0.1148	7.82027	7.84205		0.1148	7.6638	7.72505		0.1148	7.60898	7.61357		0.1148	7.59229	7.6317		0.1148	7.61458	7.62991
0.115	7.88436	7.90471		0.115	7.79486	7.84205		0.115	7.66148	7.72505		0.115	7.6018	7.61357		0.115	7.61504	7.6317		0.115	7.60495	7.62991
0.1152	7.90808	7.90471		0.1152	7.80368	7.84205		0.1152	7.6804	7.72505		0.1152	7.59171	7.61357		0.1152	7.61002	7.6317		0.1152	7.58761	7.62991
0.1154	7.89992	7.90471		0.1154	7.85443	7.84205		0.1154	7.66923	7.72505		0.1154	7.61188	7.61357		0.1154	7.61195	7.6317		0.1154	7.61675	7.62991
0.1156	7.90719	7.90471		0.1156	7.83106	7.84204		0.1156	7.70358	7.72505		0.1156	7.62103	7.61357		0.1156	7.64807	7.6317		0.1156	7.64902	7.62991
0.1158	7.88828	7.90471		0.1158	7.85168	7.84204		0.1158	7.69641	7.72505		0.1158	7.62745	7.61357		0.1158	7.62648	7.6317		0.1158	7.62246	7.62991
0.116	7.94753	7.90471		0.116	7.83048	7.84204		0.116	7.73204	7.72505		0.116	7.62518	7.61357		0.116	7.62021	7.6317		0.116	7.66057	7.62991
0.1162	7.91264	7.90471		0.1162	7.83729	7.84204		0.1162	7.7254	7.72505		0.1162	7.61151	7.61357		0.1162	7.61261	7.6317		0.1162	7.60641	7.62991
0.1164	7.93393	7.90471		0.1164	7.87052	7.84204		0.1164	7.73061	7.72505		0.1164	7.63471	7.61357		0.1164	7.64272	7.6317		0.1164	7.6447	7.62991
0.1166	7.96007	7.90471		0.1166	7.8655	7.84204		0.1166	7.72054	7.72505		0.1166	7.68121	7.61357		0.1166	7.64359	7.6317		0.1166	7.64087	7.62991
0.1168	7.95444	7.90471		0.1168	7.8812	7.84204		0.1168	7.71311	7.72505		0.1168	7.64917	7.61357		0.1168	7.66122	7.6317		0.1168	7.67855	7.62991
0.117	7.91893	7.90471		0.117	7.82961	7.84204		0.117	7.76167	7.72505		0.117	7.63573	7.61357		0.117	7.67255	7.6317		0.117	7.66685	7.62991
0.1172	7.92506	7.90471		0.1172	7.87629	7.84204		0.1172	7.77428	7.72505		0.1172	7.67465	7.61357		0.1172	7.62856	7.6317		0.1172	7.63893	7.62991
0.1174	7.88897	7.90471		0.1174	7.85506	7.84203		0.1174	7.73107	7.72505		0.1174	7.65511	7.61357		0.1174	7.64483	7.6317		0.1174	7.63675	7.62991
0.1176	7.91421	7.90471		0.1176	7.85837	7.84203		0.1176	7.75539	7.72504		0.1176	7.61698	7.61357		0.1176	7.63487	7.6317		0.1176	7.69044	7.62991
0.1178	7.89681	7.90471		0.1178	7.87769	7.84203		0.1178	7.73886	7.72504		0.1178	7.63142	7.61357		0.1178	7.63753	7.6317		0.1178	7.67165	7.62991
0.118	7.9068	7.90471		0.118	7.79417	7.84203		0.118	7.72164	7.72504		0.118	7.5995	7.61357		0.118	7.62191	7.6317		0.118	7.68436	7.62991
0.1182	7.85402	7.90471		0.1182	7.83405	7.84203		0.1182	7.68954	7.72504		0.1182	7.59043	7.61357		0.1182	7.61572	7.6317		0.1182	7.61994	7.62991
0.1184	7.85957	7.90471		0.1184	7.8173	7.84203		0.1184	7.67263	7.72504		0.1184	7.63526	7.61357		0.1184	7.6287	7.6317		0.1184	7.63003	7.62991
0.1186	7.89213	7.90471		0.1186	7.84012	7.84203		0.1186	7.66578	7.72504		0.1186	7.60356	7.61357		0.1186	7.67195	7.6317		0.1186	7.5696	7.62991
0.1188	7.88128	7.90471		0.1188	7.83575	7.84203		0.1188	7.68337	7.72504		0.1188	7.62549	7.61357		0.1188	7.60975	7.6317		0.1188	7.56011	7.62991
0.119	7.8749	7.90471		0.119	7.83083	7.84203		0.119	7.72159	7.72504		0.119	7.61881	7.61357		0.119	7.61987	7.6317		0.119	7.59721	7.62991
0.1192	7.86166	7.90471		0.1192	7.85492	7.84202		0.1192	7.73231	7.72504		0.1192	7.58975	7.61357		0.1192	7.61489	7.6317		0.1192	7.64053	7.62991
0.1194	7.87379	7.90471		0.1194	7.81581	7.84202		0.1194	7.71213	7.72504		0.1194	7.61762	7.61357		0.1194	7.59016	7.6317		0.1194	7.62391	7.62991
0.1196	7.90203	7.90471		0.1196	7.79935	7.84202		0.1196	7.70669	7.72504		0.1196	7.61362	7.61357		0.1196	7.62572	7.6317		0.1196	7.59908	7.62991
0.1198	7.90432	7.90471		0.1198	7.81142	7.84202		0.1198	7.71081	7.72504		0.1198	7.59022	7.61357		0.1198	7.60606	7.6317		0.1198	7.6471	7.62991
0.12	7.87348	7.90471		0.12	7.82984	7.84202		0.12	7.7276	7.72504		0.12	7.64891	7.61357		0.12	7.63926	7.6317		0.12	7.65596	7.62991
0.1202	7.93908	7.90471		0.1202	7.82785	7.84202		0.1202	7.71871	7.72504		0.1202	7.65476	7.61357		0.1202	7.64826	7.6317		0.1202	7.6713	7.62991
0.1204	7.90777	7.90471		0.1204	7.85312	7.84202		0.1204	7.71254	7.72504		0.1204	7.66454	7.61357		0.1204	7.67589	7.6317		0.1204	7.68196	7.62991
0.1206	7.8969	7.90471		0.1206	7.86136	7.84202		0.1206	7.71241	7.72504		0.1206	7.6318	7.61357		0.1206	7.69853	7.6317		0.1206	7.71081	7.62991
0.1208	7.95428	7.90471		0.1208	7.8582	7.84202		0.1208	7.68111	7.72504		0.1208	7.62648	7.61357		0.1208	7.67099	7.6317		0.1208	7.68336	7.62991
0.121	7.92838	7.90471		0.121	7.87356	7.84202		0.121	7.72802	7.72504		0.121	7.65606	7.61357		0.121	7.70392	7.6317		0.121	7.69327	7.62991
0.1212	7.94162	7.90471		0.1212	7.86351	7.84201		0.1212	7.74787	7.72503		0.1212	7.66042	7.61357		0.1212	7.65343	7.6317		0.1212	7.67992	7.62991
0.1214	7.95737	7.90471		0.1214	7.85924	7.84201		0.1214	7.77121	7.72503		0.1214	7.65145	7.61357		0.1214	7.65336	7.6317		0.1214	7.68628	7.62991
0.1216	7.89045	7.90471		0.1216	7.84397	7.84201		0.1216	7.74451	7.72503		0.1216	7.64517	7.61357		0.1216	7.66556	7.6317		0.1216	7.63262	7.62991
0.1218	7.88328	7.90471		0.1218	7.84584	7.84201		0.1218	7.73529	7.72503		0.1218	7.65365	7.61357		0.1218	7.63025	7.6317		0.1218	7.63675	7.62991
0.122	7.9161	7.90471		0.122	7.83867	7.84201		0.122	7.69161	7.72503		0.122	7.61377	7.61357		0.122	7.61827	7.6317		0.122	7.60065	7.62991
0.1222	7.86735	7.90471		0.1222	7.80684	7.84201		0.1222	7.66421	7.72503		0.1222	7.5748	7.61357		0.1222	7.60317	7.6317		0.1222	7.60315	7.62991
0.1224	7.8996	7.90471		0.1224	7.8283	7.84201		0.1224	7.70068	7.72503		0.1224	7.60129	7.61357		0.1224	7.60812	7.6317		0.1224	7.589	7.62991
0.1226	7.88721	7.90471		0.1226	7.81182	7.84201		0.1226	7.70866	7.72503		0.1226	7.58023	7.61357		0.1226	7.57791	7.6317		0.1226	7.60697	7.62991
0.1228	7.87767	7.90471		0.1228	7.84857	7.84201		0.1228	7.62477	7.72503		0.1228	7.55526	7.61357		0.1228	7.57078	7.6317		0.1228	7.67302	7.62991
0.123	7.89323	7.90471		0.123	7.83491	7.84201		0.123	7.68167	7.72503		0.123	7.61674	7.61357		0.123	7.5967	7.6317		0.123	7.61411	7.62991
0.1232	7.85649	7.90471		0.1232	7.83041	7.84201		0.1232	7.68426	7.72503		0.1232	7.61466	7.61357		0.1232	7.62012	7.6317		0.1232	7.53927	7.62991
0.1234	7.90219	7.90471		0.1234	7.79945	7.84201		0.1234	7.69986	7.72503		0.1234	7.60211	7.61357		0.1234	7.62111	7.6317		0.1234	7.62452	7.62991
0.1236	7.90464	7.90471		0.1236	7.81432	7.842		0.1236	7.72247	7.72503		0.1236	7.61376	7.61357		0.1236	7.63978	7.6317		0.1236	7.65341	7.62991
0.1238	7.92525	7.90471		0.1238	7.8729	7.842		0.1238	7.72478	7.72503		0.1238	7.61467	7.61357		0.1238	7.61411	7.6317		0.1238	7.66312	7.62991
0.124	7.88378	7.90471		0.124	7.85821	7.842		0.124	7.74194	7.72503		0.124	7.63793	7.61357		0.124	7.6583	7.6317		0.124	7.63833	7.62991
0.1242	7.93312	7.90471		0.1242	7.84216	7.842		0.1242	7.75519	7.72503		0.1242	7.62031	7.61357		0.1242	7.65913	7.6317		0.1242	7.64551	7.62991
0.1244	7.96398	7.90471		0.1244	7.86394	7.842		0.1244	7.7456	7.72503		0.1244	7.63004	7.61357		0.1244	7.67822	7.6317		0.1244	7.65241	7.62991
0.1246	7.94262	7.90471		0.1246	7.83631	7.842		0.1246	7.72266	7.72503		0.1246	7.64732	7.61357		0.1246	7.65526	7.6317		0.1246	7.62946	7.62991
0.1248	7.94326	7.90471		0.1248	7.88616	7.842		0.1248	7.75603	7.72503		0.1248	7.6321	7.61357		0.1248	7.68413	7.6317		0.1248	7.67596	7.62991
0.125	7.95064	7.90471		0.125	7.89342	7.842		0.125	7.70738	7.72503		0.125	7.61849	7.61357		0.125	7.64433	7.6317		0.125	7.69205	7.62991
0.1252	7.9432	7.90471		0.1252	7.87	7.842		0.1252	7.74581	7.72503		0.1252	7.61349	7.61357		0.1252	7.64924	7.6317		0.1252	7.67112	7.62991
0.1254	7.92143	7.90471		0.1254	7.82566	7.842		0.1254	7.70161	7.72503		0.1254	7.61878	7.61357		0.1254	7.65725	7.6317		0.1254	7.6295	7.62991
0.1256	7.87776	7.90471		0.1256	7.82728	7.842		0.1256	7.72974	7.72503		0.1256	7.63614	7.61357		0.1256	7.63511	7.6317		0.1256	7.63221	7.62991
0.1258	7.88112	7.90471		0.1258	7.84409	7.842		0.1258	7.71734	7.72503		0.1258	7.61093	7.61357		0.1258	7.63355	7.6317		0.1258	7.63885	7.62991
0.126	7.8597	7.90471		0.126	7.81906	7.842		0.126	7.71206	7.72502		0.126	7.63502	7.61357		0.126	7.65693	7.6317		0.126	7.61323	7.62991
0.1262	7.9071	7.90471		0.1262	7.79006	7.84199		0.1262	7.71714	7.72502		0.1262	7.58637	7.61357		0.1262	7.62605	7.6317		0.1262	7.61031	7.62991
0.1264	7.90233	7.90471		0.1264	7.80656	7.84199		0.1264	7.67871	7.72502		0.1264	7.62078	7.61357		0.1264	7.61843	7.6317		0.1264	7.57784	7.62991
0.1266	7.89264	7.90471		0.1266	7.80159	7.84199		0.1266	7.72255	7.72502		0.1266	7.576	7.61357		0.1266	7.58797	7.6317		0.1266	7.59792	7.62991
0.1268	7.86969	7.90471		0.1268	7.80469	7.84199		0.1268	7.66621	7.72502		0.1268	7.57516	7.61357		0.1268	7.59654	7.6317		0.1268	7.61026	7.62991
0.127	7.91373	7.90471		0.127	7.81663	7.84199		0.127	7.69868	7.72502		0.127	7.60068	7.61357		0.127	7.64041	7.6317		0.127	7.65595	7.62991
0.1272	7.91256	7.90471		0.1272	7.82947	7.84199		0.1272	7.70502	7.72502		0.1272	7.59221	7.61357		0.1272	7.59433	7.6317		0.1272	7.62973	7.62991
0.1274	7.86165	7.90471		0.1274	7.80468	7.84199		0.1274	7.71345	7.72502		0.1274	7.61786	7.61357		0.1274	7.60994	7.6317		0.1274	7.61478	7.62991
0.1276	7.8508	7.90471		0.1276	7.80735	7.84199		0.1276	7.68282	7.72502		0.1276	7.62439	7.61357		0.1276	7.61516	7.6317		0.1276	7.61247	7.62991
0.1278	7.88571	7.90471		0.1278	7.8435	7.84199		0.1278	7.70916	7.72502		0.1278	7.63732	7.61357		0.1278	7.63055	7.6317		0.1278	7.67162	7.62991
0.128	7.90997	7.90471		0.128	7.85583	7.84199		0.128	7.67189	7.72502		0.128	7.65696	7.61357		0.128	7.6085	7.6317		0.128	7.62406	7.62991
0.1282	7.92393	7.90471		0.1282	7.87591	7.84199		0.1282	7.74388	7.72502		0.1282	7.60358	7.61357		0.1282	7.69575	7.6317		0.1282	7.59894	7.62991
0.1284	7.9383	7.90471		0.1284	7.86156	7.84199		0.1284	7.72959	7.72502		0.1284	7.5838	7.61357		0.1284	7.67565	7.6317		0.1284	7.63781	7.62991
0.1286	7.91131	7.90471		0.1286	7.88874	7.84199		0.1286	7.72216	7.72502		0.1286	7.58699	7.61357		0.1286	7.65278	7.6317		0.1286	7.65578	7.62991
0.1288	7.93548	7.90471		0.1288	7.91407	7.84199		0.1288	7.74149	7.72502		0.1288	7.64138	7.61357		0.1288	7.65075	7.6317		0.1288	7.69475	7.62991
0.129	7.89867	7.90471		0.129	7.87437	7.84199		0.129	7.7178	7.72502		0.129	7.62641	7.61357		0.129	7.65201	7.6317		0.129	7.69144	7.62991
0.1292	7.92001	7.90471		0.1292	7.85254	7.84199		0.1292	7.74506	7.72502		0.1292	7.63885	7.61357		0.1292	7.67106	7.6317		0.1292	7.66705	7.62991
0.1294	7.89882	7.90471		0.1294	7.84796	7.84198		0.1294	7.74068	7.72502		0.1294	7.64871	7.61357		0.1294	7.6276	7.6317		0.1294	7.64146	7.62991
0.1296	7.87474	7.90471		0.1296	7.81243	7.84198		0.1296	7.76931	7.72502		0.1296	7.64806	7.61357		0.1296	7.65685	7.6317		0.1296	7.64076	7.62991
0.1298	7.88283	7.90471		0.1298	7.8071	7.84198		0.1298	7.67492	7.72502		0.1298	7.6028	7.61357		0.1298	7.62487	7.6317		0.1298	7.65873	7.62991
0.13	7.87524	7.90471		0.13	7.86608	7.84198		0.13	7.70007	7.72502		0.13	7.59028	7.61357		0.13	7.62883	7.6317		0.13	7.59157	7.62991
0.1302	7.85171	7.90471		0.1302	7.85064	7.84198		0.1302	7.69565	7.72502		0.1302	7.59981	7.61357		0.1302	7.58294	7.6317		0.1302	7.59466	7.62991
0.1304	7.86443	7.90471		0.1304	7.81098	7.84198		0.1304	7.68637	7.72502		0.1304	7.57885	7.61357		0.1304	7.57512	7.6317		0.1304	7.6023	7.62991
0.1306	7.87732	7.90471		0.1306	7.81667	7.84198		0.1306	7.7214	7.72502		0.1306	7.58643	7.61357		0.1306	7.58102	7.6317		0.1306	7.61468	7.62991
0.1308	7.85063	7.90471		0.1308	7.80502	7.84198		0.1308	7.67439	7.72502		0.1308	7.61015	7.61357		0.1308	7.5714	7.6317		0.1308	7.58907	7.62991
0.131	7.86895	7.90471		0.131	7.80833	7.84198		0.131	7.68555	7.72502		0.131	7.60958	7.61357		0.131	7.58865	7.6317		0.131	7.63688	7.62991
0.1312	7.87734	7.90471		0.1312	7.84313	7.84198		0.1312	7.70253	7.72502		0.1312	7.60043	7.61357		0.1312	7.62022	7.6317		0.1312	7.6407	7.62991
0.1314	7.89277	7.90471		0.1314	7.83084	7.84198		0.1314	7.7099	7.72502		0.1314	7.63835	7.61357		0.1314	7.57945	7.6317		0.1314	7.65716	7.62991
0.1316	7.88111	7.90471		0.1316	7.81208	7.84198		0.1316	7.69928	7.72502		0.1316	7.62845	7.61357		0.1316	7.62864	7.6317		0.1316	7.65119	7.62991
0.1318	7.91665	7.90471		0.1318	7.83248	7.84198		0.1318	7.71601	7.72502		0.1318	7.61751	7.61357		0.1318	7.64887	7.6317		0.1318	7.61889	7.62991
0.132	7.95197	7.90471		0.132	7.82995	7.84198		0.132	7.75903	7.72502		0.132	7.60931	7.61357		0.132	7.65831	7.6317		0.132	7.6239	7.62991
0.1322	7.9695	7.90471		0.1322	7.86393	7.84198		0.1322	7.74334	7.72502		0.1322	7.65181	7.61357		0.1322	7.66175	7.6317		0.1322	7.63023	7.62991
0.1324	7.96041	7.90471		0.1324	7.8704	7.84198		0.1324	7.72362	7.72502		0.1324	7.64356	7.61357		0.1324	7.66607	7.6317		0.1324	7.65233	7.62991
0.1326	7.9432	7.90471		0.1326	7.89197	7.84198		0.1326	7.73027	7.72502		0.1326	7.62679	7.61357		0.1326	7.6584	7.6317		0.1326	7.69414	7.62991
0.1328	7.92938	7.90471		0.1328	7.85596	7.84198		0.1328	7.73831	7.72502		0.1328	7.64721	7.61357		0.1328	7.62972	7.6317		0.1328	7.65395	7.62991
0.133	7.8902	7.90471		0.133	7.84794	7.84197		0.133	7.74334	7.72502		0.133	7.64437	7.61357		0.133	7.6478	7.6317		0.133	7.63363	7.62991
0.1332	7.89269	7.90471		0.1332	7.89005	7.84197		0.1332	7.72582	7.72501		0.1332	7.60319	7.61357		0.1332	7.65031	7.6317		0.1332	7.64879	7.62991
0.1334	7.9038	7.90471		0.1334	7.88434	7.84197		0.1334	7.72867	7.72501		0.1334	7.60891	7.61357		0.1334	7.61031	7.6317		0.1334	7.62648	7.62991
0.1336	7.89067	7.90471		0.1336	7.85127	7.84197		0.1336	7.70405	7.72501		0.1336	7.62764	7.61357		0.1336	7.60836	7.6317		0.1336	7.60285	7.62991
0.1338	7.88275	7.90471		0.1338	7.81193	7.84197		0.1338	7.70964	7.72501		0.1338	7.61788	7.61357		0.1338	7.63501	7.6317		0.1338	7.65776	7.62991
0.134	7.86639	7.90471		0.134	7.81823	7.84197		0.134	7.69808	7.72501		0.134	7.56561	7.61357		0.134	7.62356	7.6317		0.134	7.63358	7.62991
0.1342	7.90177	7.90471		0.1342	7.87211	7.84197		0.1342	7.72868	7.72501		0.1342	7.57837	7.61357		0.1342	7.60537	7.6317		0.1342	7.62805	7.62991
0.1344	7.84145	7.90471		0.1344	7.84074	7.84197		0.1344	7.72869	7.72501		0.1344	7.59384	7.61357		0.1344	7.61123	7.6317		0.1344	7.56929	7.62991
0.1346	7.87212	7.90471		0.1346	7.83223	7.84197		0.1346	7.71133	7.72501		0.1346	7.59468	7.61357		0.1346	7.67037	7.6317		0.1346	7.56538	7.62991
0.1348	7.84365	7.90471		0.1348	7.82994	7.84197		0.1348	7.66864	7.72501		0.1348	7.58477	7.61357		0.1348	7.64496	7.6317		0.1348	7.617	7.62991
0.135	7.84676	7.90471		0.135	7.82919	7.84197		0.135	7.69468	7.72501		0.135	7.54332	7.61357		0.135	7.65999	7.6317		0.135	7.6167	7.62991
0.1352	7.8639	7.90471		0.1352	7.85086	7.84197		0.1352	7.71834	7.72501		0.1352	7.6035	7.61357		0.1352	7.65019	7.6317		0.1352	7.62072	7.62991
0.1354	7.87046	7.90471		0.1354	7.86123	7.84197		0.1354	7.69556	7.72501		0.1354	7.60676	7.61357		0.1354	7.64192	7.6317		0.1354	7.59517	7.62991
0.1356	7.89181	7.90471		0.1356	7.85152	7.84197		0.1356	7.72649	7.72501		0.1356	7.62357	7.61357		0.1356	7.62597	7.6317		0.1356	7.6124	7.62991
0.1358	7.91817	7.90471		0.1358	7.88057	7.84197		0.1358	7.73955	7.72501		0.1358	7.66348	7.61357		0.1358	7.64141	7.6317		0.1358	7.66474	7.62991
0.136	7.92609	7.90471		0.136	7.85218	7.84197		0.136	7.70275	7.72501		0.136	7.61988	7.61357		0.136	7.65138	7.6317		0.136	7.62094	7.62991
0.1362	7.89609	7.90471		0.1362	7.85091	7.84197		0.1362	7.70466	7.72501		0.1362	7.62976	7.61357		0.1362	7.65416	7.6317		0.1362	7.60562	7.62991
0.1364	7.94125	7.90471		0.1364	7.84406	7.84197		0.1364	7.72045	7.72501		0.1364	7.66804	7.61357		0.1364	7.64931	7.6317		0.1364	7.65683	7.62991
0.1366	7.88653	7.90471		0.1366	7.82324	7.84197		0.1366	7.75014	7.72501		0.1366	7.63808	7.61357		0.1366	7.68357	7.6317		0.1366	7.60198	7.62991
0.1368	7.91587	7.90471		0.1368	7.88431	7.84197		0.1368	7.6912	7.72501		0.1368	7.63225	7.61357		0.1368	7.64424	7.6317		0.1368	7.61399	7.62991
0.137	7.873	7.90471		0.137	7.87936	7.84197		0.137	7.71932	7.72501		0.137	7.62462	7.61357		0.137	7.63856	7.6317		0.137	7.663	7.62991
0.1372	7.85983	7.90471		0.1372	7.84854	7.84197		0.1372	7.73689	7.72501		0.1372	7.60377	7.61357		0.1372	7.63105	7.6317		0.1372	7.61144	7.62991
0.1374	7.91024	7.90471		0.1374	7.84675	7.84197		0.1374	7.69927	7.72501		0.1374	7.60204	7.61357		0.1374	7.64164	7.6317		0.1374	7.62721	7.62991
0.1376	7.84007	7.90471		0.1376	7.82783	7.84196		0.1376	7.69649	7.72501		0.1376	7.62269	7.61357		0.1376	7.65292	7.6317		0.1376	7.6439	7.62991
0.1378	7.85767	7.90471		0.1378	7.82776	7.84196		0.1378	7.68927	7.72501		0.1378	7.62327	7.61357		0.1378	7.63414	7.6317		0.1378	7.62517	7.62991
0.138	7.86603	7.90471		0.138	7.77443	7.84196		0.138	7.70021	7.72501		0.138	7.57657	7.61357		0.138	7.61292	7.6317		0.138	7.59656	7.62991
0.1382	7.88667	7.90471		0.1382	7.82385	7.84196		0.1382	7.70442	7.72501		0.1382	7.57872	7.61357		0.1382	7.61082	7.6317		0.1382	7.62378	7.62991
0.1384	7.89277	7.90471		0.1384	7.84143	7.84196		0.1384	7.70776	7.72501		0.1384	7.59404	7.61357		0.1384	7.63112	7.6317		0.1384	7.6002	7.62991
0.1386	7.88383	7.90471		0.1386	7.81632	7.84196		0.1386	7.66913	7.72501		0.1386	7.57582	7.61357		0.1386	7.60165	7.6317		0.1386	7.6119	7.62991
0.1388	7.86841	7.90471		0.1388	7.83269	7.84196		0.1388	7.6877	7.72501		0.1388	7.58142	7.61357		0.1388	7.61418	7.6317		0.1388	7.63405	7.62991
0.139	7.87044	7.90471		0.139	7.81175	7.84196		0.139	7.67145	7.72501		0.139	7.62029	7.61357		0.139	7.61765	7.6317		0.139	7.61885	7.62991
0.1392	7.86572	7.90471		0.1392	7.83459	7.84196		0.1392	7.70398	7.72501		0.1392	7.62396	7.61357		0.1392	7.62038	7.6317		0.1392	7.64733	7.62991
0.1394	7.88889	7.90471		0.1394	7.85177	7.84196		0.1394	7.7463	7.72501		0.1394	7.63461	7.61357		0.1394	7.61578	7.6317		0.1394	7.60916	7.62991
0.1396	7.90857	7.90471		0.1396	7.87174	7.84196		0.1396	7.74146	7.72501		0.1396	7.66769	7.61357		0.1396	7.63781	7.6317		0.1396	7.62371	7.62991
0.1398	7.94603	7.90471		0.1398	7.843	7.84196		0.1398	7.74742	7.72501		0.1398	7.62351	7.61357		0.1398	7.66582	7.6317		0.1398	7.65785	7.62991
0.14	7.9181	7.90471		0.14	7.8758	7.84196		0.14	7.74396	7.72501		0.14	7.64998	7.61357		0.14	7.63256	7.6317		0.14	7.64968	7.62991
0.1402	7.95228	7.90471		0.1402	7.89685	7.84196		0.1402	7.74186	7.72501		0.1402	7.62178	7.61357		0.1402	7.64998	7.6317		0.1402	7.63908	7.62991
0.1404	7.91472	7.90471		0.1404	7.8572	7.84196		0.1404	7.73943	7.72501		0.1404	7.6583	7.61357		0.1404	7.6527	7.6317		0.1404	7.66169	7.62991
0.1406	7.92519	7.90471		0.1406	7.88655	7.84196		0.1406	7.73603	7.72501		0.1406	7.64954	7.61357		0.1406	7.65255	7.6317		0.1406	7.70019	7.62991
0.1408	7.93725	7.90471		0.1408	7.85307	7.84196		0.1408	7.70809	7.72501		0.1408	7.6219	7.61357		0.1408	7.6294	7.6317		0.1408	7.66221	7.62991
0.141	7.90694	7.90471		0.141	7.85267	7.84196		0.141	7.69552	7.72501		0.141	7.63223	7.61357		0.141	7.65881	7.6317		0.141	7.62238	7.62991
0.1412	7.93824	7.90471		0.1412	7.81504	7.84196		0.1412	7.70393	7.72501		0.1412	7.64416	7.61357		0.1412	7.63145	7.6317		0.1412	7.63155	7.62991
0.1414	7.92021	7.90471		0.1414	7.83454	7.84196		0.1414	7.71906	7.72501		0.1414	7.60091	7.61357		0.1414	7.6524	7.6317		0.1414	7.57223	7.62991
0.1416	7.88793	7.90471		0.1416	7.79449	7.84196		0.1416	7.69749	7.72501		0.1416	7.62586	7.61357		0.1416	7.60734	7.6317		0.1416	7.61731	7.62991
0.1418	7.8683	7.90471		0.1418	7.81438	7.84196		0.1418	7.70678	7.72501		0.1418	7.63297	7.61357		0.1418	7.62404	7.6317		0.1418	7.58312	7.62991
0.142	7.86078	7.90471		0.142	7.7747	7.84196		0.142	7.70198	7.72501		0.142	7.55558	7.61357		0.142	7.62637	7.6317		0.142	7.6105	7.62991
0.1422	7.86876	7.90471		0.1422	7.84485	7.84196		0.1422	7.69924	7.72501		0.1422	7.58888	7.61357		0.1422	7.61141	7.6317		0.1422	7.58959	7.62991
0.1424	7.8849	7.90471		0.1424	7.83184	7.84196		0.1424	7.71423	7.72501		0.1424	7.54853	7.61357		0.1424	7.63634	7.6317		0.1424	7.58774	7.62991
0.1426	7.89514	7.90471		0.1426	7.80881	7.84196		0.1426	7.70795	7.72501		0.1426	7.53794	7.61357		0.1426	7.61864	7.6317		0.1426	7.59305	7.62991
0.1428	7.8884	7.90471		0.1428	7.84325	7.84196		0.1428	7.69643	7.72501		0.1428	7.61081	7.61357		0.1428	7.61978	7.6317		0.1428	7.58061	7.62991
0.143	7.8497	7.90471		0.143	7.85655	7.84196		0.143	7.74615	7.72501		0.143	7.63604	7.61357		0.143	7.62522	7.6317		0.143	7.67506	7.62991
0.1432	7.8816	7.90471		0.1432	7.8365	7.84196		0.1432	7.74252	7.72501		0.1432	7.60936	7.61357		0.1432	7.65012	7.6317		0.1432	7.68863	7.62991
0.1434	7.93242	7.90471		0.1434	7.87825	7.84195		0.1434	7.72226	7.72501		0.1434	7.63932	7.61357		0.1434	7.60934	7.6317		0.1434	7.60167	7.62991
0.1436	7.91551	7.90471		0.1436	7.83479	7.84195		0.1436	7.73559	7.72501		0.1436	7.63175	7.61357		0.1436	7.64433	7.6317		0.1436	7.6388	7.62991
0.1438	7.90599	7.90471		0.1438	7.88131	7.84195		0.1438	7.72908	7.72501		0.1438	7.61574	7.61357		0.1438	7.6714	7.6317		0.1438	7.6517	7.62991
0.144	7.92895	7.90471		0.144	7.85688	7.84195		0.144	7.71518	7.72501		0.144	7.64371	7.61357		0.144	7.63904	7.6317		0.144	7.62354	7.62991
0.1442	7.91306	7.90471		0.1442	7.85363	7.84195		0.1442	7.76433	7.72501		0.1442	7.62888	7.61357		0.1442	7.64703	7.6317		0.1442	7.70437	7.62991
0.1444	7.91516	7.90471		0.1444	7.84526	7.84195		0.1444	7.76646	7.72501		0.1444	7.63442	7.61357		0.1444	7.66553	7.6317		0.1444	7.71405	7.62991
0.1446	7.92005	7.90471		0.1446	7.8476	7.84195		0.1446	7.75303	7.72501		0.1446	7.64179	7.61357		0.1446	7.62859	7.6317		0.1446	7.68339	7.62991
0.1448	7.88336	7.90471		0.1448	7.88879	7.84195		0.1448	7.69844	7.72501		0.1448	7.6346	7.61357		0.1448	7.64381	7.6317		0.1448	7.68192	7.62991
0.145	7.91808	7.90471		0.145	7.85038	7.84195		0.145	7.70604	7.72501		0.145	7.63982	7.61357		0.145	7.65389	7.6317		0.145	7.62831	7.62991
0.1452	7.87864	7.90471		0.1452	7.85339	7.84195		0.1452	7.70516	7.72501		0.1452	7.58433	7.61357		0.1452	7.65647	7.6317		0.1452	7.58237	7.62991
0.1454	7.84749	7.90471		0.1454	7.85089	7.84195		0.1454	7.70175	7.72501		0.1454	7.59578	7.61357		0.1454	7.61696	7.6317		0.1454	7.64748	7.62991
0.1456	7.86128	7.90471		0.1456	7.84022	7.84195		0.1456	7.67752	7.72501		0.1456	7.60295	7.61357		0.1456	7.60407	7.6317		0.1456	7.61491	7.62991
0.1458	7.9177	7.90471		0.1458	7.83909	7.84195		0.1458	7.66065	7.72501		0.1458	7.61215	7.61357		0.1458	7.62353	7.6317		0.1458	7.64028	7.62991
0.146	7.89054	7.90471		0.146	7.8063	7.84195		0.146	7.64512	7.72501		0.146	7.58277	7.61357		0.146	7.58493	7.6317		0.146	7.61735	7.62991
0.1462	7.87468	7.90471		0.1462	7.82476	7.84195		0.1462	7.67612	7.72501		0.1462	7.55976	7.61357		0.1462	7.6178	7.6317		0.1462	7.63377	7.62991
0.1464	7.91392	7.90471		0.1464	7.83065	7.84195		0.1464	7.69403	7.72501		0.1464	7.61257	7.61357		0.1464	7.62536	7.6317		0.1464	7.65232	7.62991
0.1466	7.90935	7.90471		0.1466	7.79378	7.84195		0.1466	7.71415	7.72501		0.1466	7.60915	7.61357		0.1466	7.60291	7.6317		0.1466	7.62258	7.62991
0.1468	7.88105	7.90471		0.1468	7.78282	7.84195		0.1468	7.68964	7.72501		0.1468	7.61422	7.61357		0.1468	7.64941	7.6317		0.1468	7.61509	7.62991
0.147	7.87364	7.90471		0.147	7.84237	7.84195		0.147	7.68645	7.72501		0.147	7.66659	7.61357		0.147	7.63307	7.6317		0.147	7.64865	7.62991
0.1472	7.92279	7.90471		0.1472	7.84985	7.84195		0.1472	7.72672	7.72501		0.1472	7.65761	7.61357		0.1472	7.62679	7.6317		0.1472	7.60624	7.62991
0.1474	7.91667	7.90471		0.1474	7.85955	7.84195		0.1474	7.74111	7.72501		0.1474	7.62293	7.61357		0.1474	7.61628	7.6317		0.1474	7.64517	7.62991
0.1476	7.94661	7.90471		0.1476	7.86083	7.84195		0.1476	7.75	7.72501		0.1476	7.58183	7.61357		0.1476	7.6624	7.6317		0.1476	7.64574	7.62991
0.1478	7.93049	7.90471		0.1478	7.8605	7.84195		0.1478	7.72251	7.72501		0.1478	7.63871	7.61357		0.1478	7.66534	7.6317		0.1478	7.69467	7.62991
0.148	7.92135	7.90471		0.148	7.88508	7.84195		0.148	7.73471	7.72501		0.148	7.64011	7.61357		0.148	7.65873	7.6317		0.148	7.6992	7.62991
0.1482	7.91366	7.90471		0.1482	7.85822	7.84195		0.1482	7.75563	7.72501		0.1482	7.64283	7.61357		0.1482	7.68479	7.6317		0.1482	7.68601	7.62991
0.1484	7.90481	7.90471		0.1484	7.80829	7.84195		0.1484	7.71337	7.72501		0.1484	7.61219	7.61357		0.1484	7.65917	7.6317		0.1484	7.70089	7.62991
0.1486	7.92122	7.90471		0.1486	7.87595	7.84195		0.1486	7.70223	7.72501		0.1486	7.63708	7.61357		0.1486	7.64222	7.6317		0.1486	7.65876	7.62991
0.1488	7.89719	7.90471		0.1488	7.86085	7.84195		0.1488	7.70588	7.72501		0.1488	7.62169	7.61357		0.1488	7.6556	7.6317		0.1488	7.68496	7.62991
0.149	7.87547	7.90471		0.149	7.86332	7.84195		0.149	7.69749	7.725		0.149	7.62638	7.61357		0.149	7.63817	7.6317		0.149	7.61819	7.62991
0.1492	7.86591	7.90471		0.1492	7.81597	7.84195		0.1492	7.71595	7.725		0.1492	7.61028	7.61357		0.1492	7.63203	7.6317		0.1492	7.62107	7.62991
0.1494	7.89715	7.90471		0.1494	7.80752	7.84195		0.1494	7.6766	7.725		0.1494	7.60537	7.61357		0.1494	7.63247	7.6317		0.1494	7.63307	7.62991
0.1496	7.92808	7.90471		0.1496	7.79381	7.84195		0.1496	7.66554	7.725		0.1496	7.59326	7.61357		0.1496	7.59737	7.6317		0.1496	7.60459	7.62991
0.1498	7.86335	7.90471		0.1498	7.82516	7.84195		0.1498	7.68852	7.725		0.1498	7.59503	7.61357		0.1498	7.59085	7.6317		0.1498	7.60086	7.62991
0.15	7.88245	7.90471		0.15	7.8225	7.84195		0.15	7.66316	7.725		0.15	7.61965	7.61357		0.15	7.60104	7.6317		0.15	7.57639	7.62991
0.1502	7.81598	7.90471		0.1502	7.83047	7.84195		0.1502	7.70591	7.725		0.1502	7.61126	7.61357		0.1502	7.5992	7.6317		0.1502	7.63098	7.62991
0.1504	7.84072	7.90471		0.1504	7.8074	7.84195		0.1504	7.68815	7.725		0.1504	7.60667	7.61357		0.1504	7.60661	7.6317		0.1504	7.64122	7.62991
0.1506	7.91398	7.90471		0.1506	7.86474	7.84195		0.1506	7.70374	7.725		0.1506	7.61332	7.61357		0.1506	7.59372	7.6317		0.1506	7.62158	7.62991
0.1508	7.91317	7.90471		0.1508	7.85461	7.84195		0.1508	7.69117	7.725		0.1508	7.6475	7.61357		0.1508	7.64276	7.6317		0.1508	7.64107	7.62991
0.151	7.92285	7.90471		0.151	7.88412	7.84195		0.151	7.75989	7.725		0.151	7.66327	7.61357		0.151	7.65639	7.6317		0.151	7.67074	7.62991
0.1512	7.89963	7.90471		0.1512	7.88566	7.84195		0.1512	7.76313	7.725		0.1512	7.65245	7.61357		0.1512	7.65034	7.6317		0.1512	7.67572	7.62991
0.1514	7.92278	7.90471		0.1514	7.91897	7.84195		0.1514	7.74882	7.725		0.1514	7.66922	7.61357		0.1514	7.66453	7.6317		0.1514	7.63664	7.62991
0.1516	7.90951	7.90471		0.1516	7.87286	7.84195		0.1516	7.74136	7.725		0.1516	7.63648	7.61357		0.1516	7.64891	7.6317		0.1516	7.65389	7.62991
0.1518	7.92372	7.90471		0.1518	7.85836	7.84195		0.1518	7.72451	7.725		0.1518	7.63018	7.61357		0.1518	7.66951	7.6317		0.1518	7.691	7.62991
0.152	7.93671	7.90471		0.152	7.8613	7.84195		0.152	7.73904	7.725		0.152	7.62894	7.61357		0.152	7.64991	7.6317		0.152	7.65092	7.62991
0.1522	7.9552	7.90471		0.1522	7.86331	7.84194		0.1522	7.72749	7.725		0.1522	7.6511	7.61357		0.1522	7.63598	7.6317		0.1522	7.61491	7.62991
0.1524	7.88199	7.90471		0.1524	7.83764	7.84194		0.1524	7.72511	7.725		0.1524	7.63997	7.61357		0.1524	7.6445	7.6317		0.1524	7.64325	7.62991
0.1526	7.88258	7.90471		0.1526	7.84483	7.84194		0.1526	7.71382	7.725		0.1526	7.61951	7.61357		0.1526	7.64957	7.6317		0.1526	7.6737	7.62991
0.1528	7.87119	7.90471		0.1528	7.82754	7.84194		0.1528	7.71091	7.725		0.1528	7.60367	7.61357		0.1528	7.63541	7.6317		0.1528	7.6817	7.62991
0.153	7.92706	7.90471		0.153	7.85984	7.84194		0.153	7.71658	7.725		0.153	7.61471	7.61357		0.153	7.63682	7.6317		0.153	7.62533	7.62991
0.1532	7.88484	7.90471		0.1532	7.82011	7.84194		0.1532	7.72584	7.725		0.1532	7.58679	7.61357		0.1532	7.63324	7.6317		0.1532	7.65134	7.62991
0.1534	7.89162	7.90471		0.1534	7.84142	7.84194		0.1534	7.70712	7.725		0.1534	7.61512	7.61357		0.1534	7.61913	7.6317		0.1534	7.58139	7.62991
0.1536	7.91212	7.90471		0.1536	7.84155	7.84194		0.1536	7.70676	7.725		0.1536	7.58751	7.61357		0.1536	7.59274	7.6317		0.1536	7.64071	7.62991
0.1538	7.89853	7.90471		0.1538	7.83885	7.84194		0.1538	7.67559	7.725		0.1538	7.57481	7.61357		0.1538	7.60686	7.6317		0.1538	7.64127	7.62991
0.154	7.87305	7.90471		0.154	7.7942	7.84194		0.154	7.67761	7.725		0.154	7.60292	7.61357		0.154	7.57723	7.6317		0.154	7.59607	7.62991
0.1542	7.8534	7.90471		0.1542	7.82441	7.84194		0.1542	7.68715	7.725		0.1542	7.60645	7.61357		0.1542	7.62044	7.6317		0.1542	7.57764	7.62991
0.1544	7.85844	7.90471		0.1544	7.81998	7.84194		0.1544	7.70674	7.725		0.1544	7.59594	7.61357		0.1544	7.6148	7.6317		0.1544	7.5984	7.62991
0.1546	7.87609	7.90471		0.1546	7.84065	7.84194		0.1546	7.67474	7.725		0.1546	7.61146	7.61357		0.1546	7.63589	7.6317		0.1546	7.60733	7.62991
0.1548	7.89583	7.90471		0.1548	7.87617	7.84194		0.1548	7.70315	7.725		0.1548	7.6726	7.61357		0.1548	7.66271	7.6317		0.1548	7.65476	7.62991
0.155	7.92028	7.90471		0.155	7.86071	7.84194		0.155	7.71105	7.725		0.155	7.66927	7.61357		0.155	7.62816	7.6317		0.155	7.62223	7.62991
0.1552	7.89392	7.90471		0.1552	7.90688	7.84194		0.1552	7.73278	7.725		0.1552	7.63498	7.61357		0.1552	7.6242	7.6317		0.1552	7.63777	7.62991
0.1554	7.92187	7.90471		0.1554	7.89734	7.84194		0.1554	7.73543	7.725		0.1554	7.6447	7.61357		0.1554	7.63173	7.6317		0.1554	7.65935	7.62991
0.1556	7.93527	7.90471		0.1556	7.86948	7.84194		0.1556	7.73729	7.725		0.1556	7.63025	7.61357		0.1556	7.68204	7.6317		0.1556	7.63582	7.62991
0.1558	7.94139	7.90471		0.1558	7.89653	7.84194		0.1558	7.71035	7.725		0.1558	7.64984	7.61357		0.1558	7.66444	7.6317		0.1558	7.67695	7.62991
0.156	7.92751	7.90471		0.156	7.85941	7.84194		0.156	7.75321	7.725		0.156	7.68049	7.61357		0.156	7.67032	7.6317		0.156	7.68902	7.62991
0.1562	7.95981	7.90471		0.1562	7.87885	7.84194		0.1562	7.73115	7.725		0.1562	7.66503	7.61357		0.1562	7.66072	7.6317		0.1562	7.69589	7.62991
0.1564	7.90087	7.90471		0.1564	7.91351	7.84194		0.1564	7.71506	7.725		0.1564	7.65189	7.61357		0.1564	7.65493	7.6317		0.1564	7.64475	7.62991
0.1566	7.89769	7.90471		0.1566	7.87109	7.84194		0.1566	7.69445	7.725		0.1566	7.59726	7.61357		0.1566	7.61502	7.6317		0.1566	7.62695	7.62991
0.1568	7.8514	7.90471		0.1568	7.87207	7.84194		0.1568	7.71543	7.725		0.1568	7.62156	7.61357		0.1568	7.62142	7.6317		0.1568	7.60974	7.62991
0.157	7.87512	7.90471		0.157	7.83209	7.84194		0.157	7.69997	7.725		0.157	7.60689	7.61357		0.157	7.61669	7.6317		0.157	7.61263	7.62991
0.1572	7.86352	7.90471		0.1572	7.78473	7.84194		0.1572	7.66567	7.725		0.1572	7.54805	7.61357		0.1572	7.58304	7.6317		0.1572	7.59654	7.62991
0.1574	7.92151	7.90471		0.1574	7.81032	7.84194		0.1574	7.69972	7.725		0.1574	7.57644	7.61357		0.1574	7.61517	7.6317		0.1574	7.53934	7.62991
0.1576	7.88271	7.90471		0.1576	7.81485	7.84194		0.1576	7.7108	7.725		0.1576	7.57869	7.61357		0.1576	7.6128	7.6317		0.1576	7.59868	7.62991
0.1578	7.88605	7.90471		0.1578	7.80882	7.84194		0.1578	7.69303	7.725		0.1578	7.54291	7.61357		0.1578	7.58926	7.6317		0.1578	7.59032	7.62991
0.158	7.90398	7.90471		0.158	7.84078	7.84194		0.158	7.69575	7.725		0.158	7.60991	7.61357		0.158	7.60746	7.6317		0.158	7.63157	7.62991
0.1582	7.88718	7.90471		0.1582	7.83247	7.84194		0.1582	7.70267	7.725		0.1582	7.59769	7.61357		0.1582	7.62616	7.6317		0.1582	7.61375	7.62991
0.1584	7.85969	7.90471		0.1584	7.89657	7.84194		0.1584	7.75548	7.725		0.1584	7.57646	7.61357		0.1584	7.62211	7.6317		0.1584	7.63332	7.62991
0.1586	7.93034	7.90471		0.1586	7.90819	7.84194		0.1586	7.68579	7.725		0.1586	7.61424	7.61357		0.1586	7.63277	7.6317		0.1586	7.60009	7.62991
0.1588	7.90396	7.90471		0.1588	7.83359	7.84194		0.1588	7.7365	7.725		0.1588	7.58347	7.61357		0.1588	7.63312	7.6317		0.1588	7.63866	7.62991
0.159	7.94089	7.90471		0.159	7.87239	7.84194		0.159	7.75273	7.725		0.159	7.60688	7.61357		0.159	7.65946	7.6317		0.159	7.64283	7.62991
0.1592	7.9394	7.90471		0.1592	7.86035	7.84194		0.1592	7.76085	7.725		0.1592	7.62359	7.61357		0.1592	7.68101	7.6317		0.1592	7.63382	7.62991
0.1594	7.91288	7.90471		0.1594	7.91699	7.84194		0.1594	7.70916	7.725		0.1594	7.62998	7.61357		0.1594	7.66688	7.6317		0.1594	7.65892	7.62991
0.1596	7.94118	7.90471		0.1596	7.9433	7.84194		0.1596	7.73474	7.725		0.1596	7.64153	7.61357		0.1596	7.68698	7.6317		0.1596	7.63101	7.62991
0.1598	7.9011	7.90471		0.1598	7.86558	7.84194		0.1598	7.71476	7.725		0.1598	7.62444	7.61357		0.1598	7.61784	7.6317		0.1598	7.6209	7.62991
0.16	7.91355	7.90471		0.16	7.8201	7.84194		0.16	7.7406	7.725		0.16	7.59713	7.61357		0.16	7.67453	7.6317		0.16	7.64584	7.62991
0.1602	7.92166	7.90471		0.1602	7.81878	7.84194		0.1602	7.7256	7.725		0.1602	7.6253	7.61357		0.1602	7.64632	7.6317		0.1602	7.65963	7.62991
0.1604	7.92405	7.90471		0.1604	7.85151	7.84194		0.1604	7.72211	7.725		0.1604	7.5882	7.61357		0.1604	7.6358	7.6317		0.1604	7.66759	7.62991
0.1606	7.86329	7.90471		0.1606	7.8948	7.84194		0.1606	7.71204	7.725		0.1606	7.60194	7.61357		0.1606	7.64114	7.6317		0.1606	7.63324	7.62991
0.1608	7.86653	7.90471		0.1608	7.81493	7.84194		0.1608	7.70227	7.725		0.1608	7.57384	7.61357		0.1608	7.63699	7.6317		0.1608	7.58537	7.62991
0.161	7.93012	7.90471		0.161	7.79504	7.84194		0.161	7.69488	7.725		0.161	7.61325	7.61357		0.161	7.62899	7.6317		0.161	7.60902	7.62991
0.1612	7.87956	7.90471		0.1612	7.81671	7.84194		0.1612	7.65444	7.725		0.1612	7.61966	7.61357		0.1612	7.59417	7.6317		0.1612	7.58015	7.62991
0.1614	7.90829	7.90471		0.1614	7.78545	7.84194		0.1614	7.69696	7.725		0.1614	7.59237	7.61357		0.1614	7.59022	7.6317		0.1614	7.62288	7.62991
0.1616	7.91294	7.90471		0.1616	7.81533	7.84194		0.1616	7.70374	7.725		0.1616	7.61079	7.61357		0.1616	7.57437	7.6317		0.1616	7.60489	7.62991
0.1618	7.88143	7.90471		0.1618	7.8472	7.84194		0.1618	7.71063	7.725		0.1618	7.6186	7.61357		0.1618	7.61901	7.6317		0.1618	7.5807	7.62991
0.162	7.86881	7.90471		0.162	7.85203	7.84194		0.162	7.71555	7.725		0.162	7.59625	7.61357		0.162	7.60941	7.6317		0.162	7.62222	7.62991
0.1622	7.88306	7.90471		0.1622	7.83187	7.84194		0.1622	7.69591	7.725		0.1622	7.59555	7.61357		0.1622	7.59872	7.6317		0.1622	7.63134	7.62991
0.1624	7.90636	7.90471		0.1624	7.8537	7.84194		0.1624	7.69241	7.725		0.1624	7.62963	7.61357		0.1624	7.64818	7.6317		0.1624	7.62437	7.62991
0.1626	7.93344	7.90471		0.1626	7.87116	7.84194		0.1626	7.72979	7.725		0.1626	7.61195	7.61357		0.1626	7.63595	7.6317		0.1626	7.60293	7.62991
0.1628	7.90357	7.90471		0.1628	7.90198	7.84194		0.1628	7.72682	7.725		0.1628	7.62292	7.61357		0.1628	7.67404	7.6317		0.1628	7.64236	7.62991
0.163	7.8655	7.90471		0.163	7.84861	7.84194		0.163	7.73809	7.725		0.163	7.65994	7.61357		0.163	7.63733	7.6317		0.163	7.69313	7.62991
0.1632	7.8634	7.90471		0.1632	7.88284	7.84194		0.1632	7.73473	7.725		0.1632	7.61704	7.61357		0.1632	7.6562	7.6317		0.1632	7.66756	7.62991
0.1634	7.90948	7.90471		0.1634	7.83162	7.84194		0.1634	7.75033	7.725		0.1634	7.63558	7.61357		0.1634	7.62908	7.6317		0.1634	7.66796	7.62991
0.1636	7.89547	7.90471		0.1636	7.83944	7.84194		0.1636	7.75749	7.725		0.1636	7.66085	7.61357		0.1636	7.601	7.6317		0.1636	7.67302	7.62991
0.1638	7.95751	7.90471		0.1638	7.84638	7.84194		0.1638	7.77603	7.725		0.1638	7.64017	7.61357		0.1638	7.63352	7.6317		0.1638	7.64953	7.62991
0.164	7.94782	7.90471		0.164	7.84626	7.84194		0.164	7.72366	7.725		0.164	7.6349	7.61357		0.164	7.62882	7.6317		0.164	7.63472	7.62991
0.1642	7.90379	7.90471		0.1642	7.88022	7.84194		0.1642	7.71318	7.725		0.1642	7.63046	7.61357		0.1642	7.66345	7.6317		0.1642	7.69131	7.62991
0.1644	7.89388	7.90471		0.1644	7.89166	7.84194		0.1644	7.70373	7.725		0.1644	7.62349	7.61357		0.1644	7.6338	7.6317		0.1644	7.60411	7.62991
0.1646	7.88096	7.90471		0.1646	7.82038	7.84194		0.1646	7.65374	7.725		0.1646	7.59576	7.61357		0.1646	7.60575	7.6317		0.1646	7.61526	7.62991
0.1648	7.89932	7.90471		0.1648	7.81625	7.84194		0.1648	7.70698	7.725		0.1648	7.59434	7.61357		0.1648	7.60688	7.6317		0.1648	7.61322	7.62991
0.165	7.88432	7.90471		0.165	7.81887	7.84194		0.165	7.68032	7.725		0.165	7.56621	7.61357		0.165	7.60946	7.6317		0.165	7.57221	7.62991
0.1652	7.9066	7.90471		0.1652	7.83841	7.84194		0.1652	7.65743	7.725		0.1652	7.56642	7.61357		0.1652	7.56636	7.6317		0.1652	7.58267	7.62991
0.1654	7.87286	7.90471		0.1654	7.79362	7.84194		0.1654	7.67677	7.725		0.1654	7.60058	7.61357		0.1654	7.63427	7.6317		0.1654	7.58933	7.62991
0.1656	7.88642	7.90471		0.1656	7.83044	7.84194		0.1656	7.7491	7.725		0.1656	7.58119	7.61357		0.1656	7.58299	7.6317		0.1656	7.63602	7.62991
0.1658	7.87692	7.90471		0.1658	7.77519	7.84194		0.1658	7.68653	7.725		0.1658	7.57977	7.61357		0.1658	7.6104	7.6317		0.1658	7.67057	7.62991
0.166	7.91274	7.90471		0.166	7.83822	7.84194		0.166	7.69723	7.725		0.166	7.6125	7.61357		0.166	7.5944	7.6317		0.166	7.65487	7.62991
0.1662	7.94903	7.90471		0.1662	7.85716	7.84194		0.1662	7.70376	7.725		0.1662	7.60485	7.61357		0.1662	7.64175	7.6317		0.1662	7.67675	7.62991
0.1664	7.89909	7.90471		0.1664	7.84327	7.84194		0.1664	7.71579	7.725		0.1664	7.64938	7.61357		0.1664	7.63029	7.6317		0.1664	7.63222	7.62991
0.1666	7.89708	7.90471		0.1666	7.84124	7.84194		0.1666	7.73399	7.725		0.1666	7.63618	7.61357		0.1666	7.6646	7.6317		0.1666	7.62242	7.62991
0.1668	7.94184	7.90471		0.1668	7.84589	7.84194		0.1668	7.7064	7.725		0.1668	7.65255	7.61357		0.1668	7.64042	7.6317		0.1668	7.6511	7.62991
0.167	7.96516	7.90471		0.167	7.87825	7.84194		0.167	7.72875	7.725		0.167	7.63116	7.61357		0.167	7.65848	7.6317		0.167	7.63241	7.62991
0.1672	7.91047	7.90471		0.1672	7.89289	7.84194		0.1672	7.73148	7.725		0.1672	7.62811	7.61357		0.1672	7.67032	7.6317		0.1672	7.6524	7.62991
0.1674	7.91748	7.90471		0.1674	7.89892	7.84194		0.1674	7.73547	7.725		0.1674	7.64713	7.61357		0.1674	7.6707	7.6317		0.1674	7.69154	7.62991
0.1676	7.92396	7.90471		0.1676	7.84378	7.84194		0.1676	7.71494	7.725		0.1676	7.6227	7.61357		0.1676	7.63086	7.6317		0.1676	7.66317	7.62991
0.1678	7.90929	7.90471		0.1678	7.86545	7.84194		0.1678	7.67705	7.725		0.1678	7.63331	7.61357		0.1678	7.66686	7.6317		0.1678	7.62781	7.62991
0.168	7.86841	7.90471		0.168	7.83949	7.84194		0.168	7.72557	7.725		0.168	7.59809	7.61357		0.168	7.67927	7.6317		0.168	7.63592	7.62991
0.1682	7.86143	7.90471		0.1682	7.83881	7.84193		0.1682	7.72043	7.725		0.1682	7.58517	7.61357		0.1682	7.62921	7.6317		0.1682	7.62594	7.62991
0.1684	7.89317	7.90471		0.1684	7.82697	7.84193		0.1684	7.69891	7.725		0.1684	7.61044	7.61357		0.1684	7.6135	7.6317		0.1684	7.60128	7.62991
0.1686	7.89101	7.90471		0.1686	7.82208	7.84193		0.1686	7.67204	7.725		0.1686	7.57451	7.61357		0.1686	7.61287	7.6317		0.1686	7.57739	7.62991
0.1688	7.89103	7.90471		0.1688	7.82582	7.84193		0.1688	7.68712	7.725		0.1688	7.57994	7.61357		0.1688	7.61324	7.6317		0.1688	7.6313	7.62991
0.169	7.90619	7.90471		0.169	7.79597	7.84193		0.169	7.68053	7.725		0.169	7.60223	7.61357		0.169	7.61806	7.6317		0.169	7.63957	7.62991
0.1692	7.88075	7.90471		0.1692	7.84348	7.84193		0.1692	7.69499	7.725		0.1692	7.58624	7.61357		0.1692	7.57814	7.6317		0.1692	7.61645	7.62991
0.1694	7.84218	7.90471		0.1694	7.85243	7.84193		0.1694	7.69642	7.725		0.1694	7.59069	7.61357		0.1694	7.63102	7.6317		0.1694	7.60273	7.62991
0.1696	7.89156	7.90471		0.1696	7.8291	7.84193		0.1696	7.68544	7.725		0.1696	7.61823	7.61357		0.1696	7.61474	7.6317		0.1696	7.59691	7.62991
0.1698	7.85394	7.90471		0.1698	7.83273	7.84193		0.1698	7.69129	7.725		0.1698	7.59032	7.61357		0.1698	7.6167	7.6317		0.1698	7.62934	7.62991
0.17	7.84111	7.90471		0.17	7.8759	7.84193		0.17	7.71095	7.725		0.17	7.62603	7.61357		0.17	7.59958	7.6317		0.17	7.57106	7.62991
0.1702	7.92705	7.90471		0.1702	7.867	7.84193		0.1702	7.73972	7.725		0.1702	7.59673	7.61357		0.1702	7.6307	7.6317		0.1702	7.65113	7.62991
0.1704	7.92194	7.90471		0.1704	7.83903	7.84193		0.1704	7.7267	7.725		0.1704	7.60345	7.61357		0.1704	7.63386	7.6317		0.1704	7.65955	7.62991
0.1706	7.91426	7.90471		0.1706	7.81424	7.84193		0.1706	7.75985	7.725		0.1706	7.64578	7.61357		0.1706	7.64314	7.6317		0.1706	7.63115	7.62991
0.1708	7.89107	7.90471		0.1708	7.85037	7.84193		0.1708	7.74918	7.725		0.1708	7.64196	7.61357		0.1708	7.64047	7.6317		0.1708	7.64919	7.62991
0.171	7.87283	7.90471		0.171	7.87526	7.84193		0.171	7.77343	7.725		0.171	7.63551	7.61357		0.171	7.6757	7.6317		0.171	7.67089	7.62991
0.1712	7.92919	7.90471		0.1712	7.87232	7.84193		0.1712	7.76503	7.725		0.1712	7.63082	7.61357		0.1712	7.67211	7.6317		0.1712	7.68159	7.62991
0.1714	7.90732	7.90471		0.1714	7.868	7.84193		0.1714	7.72815	7.725		0.1714	7.62979	7.61357		0.1714	7.65846	7.6317		0.1714	7.68652	7.62991
0.1716	7.90827	7.90471		0.1716	7.85235	7.84193		0.1716	7.71294	7.725		0.1716	7.61047	7.61357		0.1716	7.65536	7.6317		0.1716	7.67206	7.62991
0.1718	7.89382	7.90471		0.1718	7.87629	7.84193		0.1718	7.70676	7.725		0.1718	7.63294	7.61357		0.1718	7.62515	7.6317		0.1718	7.67432	7.62991
0.172	7.89254	7.90471		0.172	7.89981	7.84193		0.172	7.66495	7.725		0.172	7.60856	7.61357		0.172	7.6088	7.6317		0.172	7.60353	7.62991
0.1722	7.8965	7.90471		0.1722	7.85144	7.84193		0.1722	7.7055	7.725		0.1722	7.60602	7.61357		0.1722	7.61281	7.6317		0.1722	7.63757	7.62991
0.1724	7.88299	7.90471		0.1724	7.82313	7.84193		0.1724	7.70666	7.725		0.1724	7.58342	7.61357		0.1724	7.63784	7.6317		0.1724	7.58461	7.62991
0.1726	7.91525	7.90471		0.1726	7.82421	7.84193		0.1726	7.70428	7.725		0.1726	7.58211	7.61357		0.1726	7.63951	7.6317		0.1726	7.59803	7.62991
0.1728	7.89312	7.90471		0.1728	7.79821	7.84193		0.1728	7.68136	7.725		0.1728	7.60141	7.61357		0.1728	7.60917	7.6317		0.1728	7.59868	7.62991
0.173	7.86311	7.90471		0.173	7.85309	7.84193		0.173	7.71225	7.725		0.173	7.58961	7.61357		0.173	7.60998	7.6317		0.173	7.62299	7.62991
0.1732	7.8822	7.90471		0.1732	7.8059	7.84193		0.1732	7.66954	7.725		0.1732	7.58155	7.61357		0.1732	7.61999	7.6317		0.1732	7.61713	7.62991
0.1734	7.87213	7.90471		0.1734	7.79233	7.84193		0.1734	7.69989	7.725		0.1734	7.59115	7.61357		0.1734	7.63703	7.6317		0.1734	7.60816	7.62991
0.1736	7.92395	7.90471		0.1736	7.80768	7.84193		0.1736	7.71374	7.725		0.1736	7.60428	7.61357		0.1736	7.62051	7.6317		0.1736	7.64309	7.62991
0.1738	7.86674	7.90471		0.1738	7.82747	7.84193		0.1738	7.71376	7.725		0.1738	7.59544	7.61357		0.1738	7.66322	7.6317		0.1738	7.70005	7.62991
0.174	7.91479	7.90471		0.174	7.88606	7.84193		0.174	7.70602	7.725		0.174	7.60055	7.61357		0.174	7.67558	7.6317		0.174	7.61876	7.62991
0.1742	7.94177	7.90471		0.1742	7.85318	7.84193		0.1742	7.70073	7.725		0.1742	7.60957	7.61357		0.1742	7.65594	7.6317		0.1742	7.62603	7.62991
0.1744	7.93531	7.90471		0.1744	7.83632	7.84193		0.1744	7.70767	7.725		0.1744	7.63615	7.61357		0.1744	7.6098	7.6317		0.1744	7.6141	7.62991
0.1746	7.93104	7.90471		0.1746	7.83079	7.84193		0.1746	7.721	7.725		0.1746	7.64288	7.61357		0.1746	7.63999	7.6317		0.1746	7.69071	7.62991
0.1748	7.928	7.90471		0.1748	7.84162	7.84193		0.1748	7.75637	7.725		0.1748	7.62451	7.61357		0.1748	7.62692	7.6317		0.1748	7.71369	7.62991
0.175	7.92047	7.90471		0.175	7.87707	7.84193		0.175	7.7031	7.725		0.175	7.63108	7.61357		0.175	7.65233	7.6317		0.175	7.66752	7.62991
0.1752	7.93746	7.90471		0.1752	7.85215	7.84193		0.1752	7.72681	7.725		0.1752	7.63359	7.61357		0.1752	7.65167	7.6317		0.1752	7.69082	7.62991
0.1754	7.89535	7.90471		0.1754	7.83514	7.84193		0.1754	7.72082	7.725		0.1754	7.6192	7.61357		0.1754	7.63954	7.6317		0.1754	7.63069	7.62991
0.1756	7.91803	7.90471		0.1756	7.85357	7.84193		0.1756	7.68279	7.725		0.1756	7.58342	7.61357		0.1756	7.63219	7.6317		0.1756	7.67539	7.62991
0.1758	7.91099	7.90471		0.1758	7.85455	7.84193		0.1758	7.70553	7.725		0.1758	7.60596	7.61357		0.1758	7.64049	7.6317		0.1758	7.69449	7.62991
0.176	7.88792	7.90471		0.176	7.82558	7.84193		0.176	7.69592	7.725		0.176	7.62298	7.61357		0.176	7.63594	7.6317		0.176	7.63826	7.62991
0.1762	7.90291	7.90471		0.1762	7.79462	7.84193		0.1762	7.67911	7.725		0.1762	7.63564	7.61357		0.1762	7.62484	7.6317		0.1762	7.6376	7.62991
0.1764	7.85353	7.90471		0.1764	7.80871	7.84193		0.1764	7.69133	7.725		0.1764	7.59242	7.61357		0.1764	7.62337	7.6317		0.1764	7.65137	7.62991
0.1766	7.8767	7.90471		0.1766	7.86028	7.84193		0.1766	7.7101	7.725		0.1766	7.57568	7.61357		0.1766	7.58884	7.6317		0.1766	7.63461	7.62991
0.1768	7.86615	7.90471		0.1768	7.81838	7.84193		0.1768	7.69094	7.725		0.1768	7.62995	7.61357		0.1768	7.59952	7.6317		0.1768	7.63326	7.62991
0.177	7.88029	7.90471		0.177	7.80835	7.84193		0.177	7.66237	7.725		0.177	7.62039	7.61357		0.177	7.61066	7.6317		0.177	7.60773	7.62991
0.1772	7.90222	7.90471		0.1772	7.83669	7.84193		0.1772	7.69174	7.725		0.1772	7.56089	7.61357		0.1772	7.6316	7.6317		0.1772	7.61399	7.62991
0.1774	7.89063	7.90471		0.1774	7.82698	7.84193		0.1774	7.68189	7.725		0.1774	7.6229	7.61357		0.1774	7.65811	7.6317		0.1774	7.63014	7.62991
0.1776	7.8834	7.90471		0.1776	7.8435	7.84193		0.1776	7.71436	7.725		0.1776	7.60354	7.61357		0.1776	7.69612	7.6317		0.1776	7.5946	7.62991
0.1778	7.87246	7.90471		0.1778	7.91063	7.84193		0.1778	7.70286	7.725		0.1778	7.63636	7.61357		0.1778	7.62063	7.6317		0.1778	7.59525	7.62991
0.178	7.90851	7.90471		0.178	7.83681	7.84193		0.178	7.73138	7.725		0.178	7.61169	7.61357		0.178	7.64417	7.6317		0.178	7.6101	7.62991
0.1782	7.91106	7.90471		0.1782	7.8488	7.84193		0.1782	7.74291	7.725		0.1782	7.63585	7.61357		0.1782	7.66465	7.6317		0.1782	7.62188	7.62991
0.1784	7.87844	7.90471		0.1784	7.88885	7.84193		0.1784	7.73809	7.725		0.1784	7.60502	7.61357		0.1784	7.66929	7.6317		0.1784	7.6266	7.62991
0.1786	7.94331	7.90471		0.1786	7.86295	7.84193		0.1786	7.74878	7.725		0.1786	7.60658	7.61357		0.1786	7.63957	7.6317		0.1786	7.66643	7.62991
0.1788	7.89898	7.90471		0.1788	7.83929	7.84193		0.1788	7.75308	7.725		0.1788	7.65557	7.61357		0.1788	7.62874	7.6317		0.1788	7.64311	7.62991
0.179	7.95346	7.90471		0.179	7.84843	7.84193		0.179	7.70663	7.725		0.179	7.64745	7.61357		0.179	7.63385	7.6317		0.179	7.65626	7.62991
0.1792	7.91845	7.90471		0.1792	7.84803	7.84193		0.1792	7.69759	7.725		0.1792	7.62079	7.61357		0.1792	7.64	7.6317		0.1792	7.63688	7.62991
0.1794	7.84305	7.90471		0.1794	7.84966	7.84193		0.1794	7.68291	7.725		0.1794	7.6268	7.61357		0.1794	7.66331	7.6317		0.1794	7.61064	7.62991
0.1796	7.88749	7.90471		0.1796	7.82402	7.84193		0.1796	7.73619	7.725		0.1796	7.60895	7.61357		0.1796	7.67125	7.6317		0.1796	7.6425	7.62991
0.1798	7.87987	7.90471		0.1798	7.82332	7.84193		0.1798	7.70683	7.725		0.1798	7.61995	7.61357		0.1798	7.65513	7.6317		0.1798	7.62	7.62991
0.18	7.89308	7.90471		0.18	7.77974	7.84193		0.18	7.67893	7.725		0.18	7.5981	7.61357		0.18	7.62282	7.6317		0.18	7.55617	7.62991
0.1802	7.90331	7.90471		0.1802	7.82456	7.84193		0.1802	7.67328	7.725		0.1802	7.58216	7.61357		0.1802	7.65022	7.6317		0.1802	7.58873	7.62991
0.1804	7.89671	7.90471		0.1804	7.8012	7.84193		0.1804	7.68496	7.725		0.1804	7.60659	7.61357		0.1804	7.62404	7.6317		0.1804	7.57303	7.62991
0.1806	7.89856	7.90471		0.1806	7.82151	7.84193		0.1806	7.68874	7.725		0.1806	7.58987	7.61357		0.1806	7.59535	7.6317		0.1806	7.59873	7.62991
0.1808	7.89447	7.90471		0.1808	7.84472	7.84193		0.1808	7.67486	7.725		0.1808	7.57767	7.61357		0.1808	7.63352	7.6317		0.1808	7.63387	7.62991
0.181	7.8989	7.90471		0.181	7.80345	7.84193		0.181	7.74816	7.725		0.181	7.5752	7.61357		0.181	7.5892	7.6317		0.181	7.61844	7.62991
0.1812	7.87211	7.90471		0.1812	7.84174	7.84193		0.1812	7.67525	7.725		0.1812	7.5948	7.61357		0.1812	7.60912	7.6317		0.1812	7.59283	7.62991
0.1814	7.91215	7.90471		0.1814	7.8751	7.84193		0.1814	7.6986	7.725		0.1814	7.60011	7.61357		0.1814	7.63885	7.6317		0.1814	7.60867	7.62991
0.1816	7.8803	7.90471		0.1816	7.88392	7.84193		0.1816	7.71201	7.725		0.1816	7.58582	7.61357		0.1816	7.62755	7.6317		0.1816	7.62146	7.62991
0.1818	7.89202	7.90471		0.1818	7.89844	7.84193		0.1818	7.74492	7.725		0.1818	7.63424	7.61357		0.1818	7.64556	7.6317		0.1818	7.64386	7.62991
0.182	7.89726	7.90471		0.182	7.86214	7.84193		0.182	7.72318	7.725		0.182	7.60998	7.61357		0.182	7.64042	7.6317		0.182	7.65224	7.62991
0.1822	7.90222	7.90471		0.1822	7.83342	7.84193		0.1822	7.69801	7.725		0.1822	7.63133	7.61357		0.1822	7.66155	7.6317		0.1822	7.67429	7.62991
0.1824	7.90181	7.90471		0.1824	7.85492	7.84193		0.1824	7.74266	7.725		0.1824	7.66318	7.61357		0.1824	7.64556	7.6317		0.1824	7.64963	7.62991
0.1826	7.97271	7.90471		0.1826	7.89214	7.84193		0.1826	7.69285	7.725		0.1826	7.63437	7.61357		0.1826	7.67343	7.6317		0.1826	7.65013	7.62991
0.1828	7.94645	7.90471		0.1828	7.857	7.84193		0.1828	7.71835	7.725		0.1828	7.66028	7.61357		0.1828	7.66757	7.6317		0.1828	7.61648	7.62991
0.183	7.92238	7.90471		0.183	7.86687	7.84193		0.183	7.70944	7.725		0.183	7.63986	7.61357		0.183	7.66826	7.6317		0.183	7.61759	7.62991
0.1832	7.88962	7.90471		0.1832	7.85795	7.84193		0.1832	7.71861	7.725		0.1832	7.64911	7.61357		0.1832	7.62735	7.6317		0.1832	7.60849	7.62991
0.1834	7.87952	7.90471		0.1834	7.81796	7.84193		0.1834	7.69869	7.725		0.1834	7.60877	7.61357		0.1834	7.63363	7.6317		0.1834	7.61184	7.62991
0.1836	7.91432	7.90471		0.1836	7.82174	7.84193		0.1836	7.69833	7.725		0.1836	7.58743	7.61357		0.1836	7.61323	7.6317		0.1836	7.61434	7.62991
0.1838	7.92477	7.90471		0.1838	7.81421	7.84193		0.1838	7.69975	7.725		0.1838	7.57056	7.61357		0.1838	7.63163	7.6317		0.1838	7.62043	7.62991
0.184	7.90044	7.90471		0.184	7.79939	7.84193		0.184	7.71594	7.725		0.184	7.56164	7.61357		0.184	7.63445	7.6317		0.184	7.67199	7.62991
0.1842	7.91032	7.90471		0.1842	7.82147	7.84193		0.1842	7.71559	7.725		0.1842	7.58198	7.61357		0.1842	7.58818	7.6317		0.1842	7.56081	7.62991
0.1844	7.90763	7.90471		0.1844	7.87666	7.84193		0.1844	7.71155	7.725		0.1844	7.5789	7.61357		0.1844	7.59091	7.6317		0.1844	7.60395	7.62991
0.1846	7.92747	7.90471		0.1846	7.84917	7.84193		0.1846	7.70853	7.725		0.1846	7.58732	7.61357		0.1846	7.58948	7.6317		0.1846	7.60241	7.62991
0.1848	7.85682	7.90471		0.1848	7.845	7.84193		0.1848	7.69196	7.725		0.1848	7.60189	7.61357		0.1848	7.61256	7.6317		0.1848	7.61315	7.62991
0.185	7.89025	7.90471		0.185	7.85852	7.84193		0.185	7.68783	7.725		0.185	7.60858	7.61357		0.185	7.60942	7.6317		0.185	7.62853	7.62991
0.1852	7.94121	7.90471		0.1852	7.79553	7.84193		0.1852	7.70931	7.725		0.1852	7.62486	7.61357		0.1852	7.62545	7.6317		0.1852	7.60756	7.62991
0.1854	7.85514	7.90471		0.1854	7.77521	7.84193		0.1854	7.69986	7.725		0.1854	7.62909	7.61357		0.1854	7.66197	7.6317		0.1854	7.60943	7.62991
0.1856	7.85652	7.90471		0.1856	7.83421	7.84193		0.1856	7.71871	7.725		0.1856	7.61501	7.61357		0.1856	7.62578	7.6317		0.1856	7.62118	7.62991
0.1858	7.89874	7.90471		0.1858	7.83167	7.84193		0.1858	7.73896	7.725		0.1858	7.59661	7.61357		0.1858	7.62749	7.6317		0.1858	7.65212	7.62991
0.186	7.94678	7.90471		0.186	7.84987	7.84193		0.186	7.74631	7.725		0.186	7.59711	7.61357		0.186	7.65114	7.6317		0.186	7.63137	7.62991
0.1862	7.94722	7.90471		0.1862	7.84385	7.84193		0.1862	7.75471	7.725		0.1862	7.6413	7.61357		0.1862	7.62243	7.6317		0.1862	7.56786	7.62991
0.1864	7.89236	7.90471		0.1864	7.91041	7.84193		0.1864	7.75533	7.725		0.1864	7.62343	7.61357		0.1864	7.65449	7.6317		0.1864	7.63231	7.62991
0.1866	7.91407	7.90471		0.1866	7.89314	7.84193		0.1866	7.73563	7.725		0.1866	7.659	7.61357		0.1866	7.66598	7.6317		0.1866	7.64828	7.62991
0.1868	7.91063	7.90471		0.1868	7.86875	7.84193		0.1868	7.73266	7.725		0.1868	7.65379	7.61357		0.1868	7.63189	7.6317		0.1868	7.60971	7.62991
0.187	7.96835	7.90471		0.187	7.87595	7.84193		0.187	7.71792	7.725		0.187	7.62822	7.61357		0.187	7.66724	7.6317		0.187	7.60317	7.62991
0.1872	7.93152	7.90471		0.1872	7.83603	7.84193		0.1872	7.73085	7.725		0.1872	7.62465	7.61357		0.1872	7.64552	7.6317		0.1872	7.60051	7.62991
0.1874	7.90822	7.90471		0.1874	7.8581	7.84193		0.1874	7.72114	7.725		0.1874	7.63245	7.61357		0.1874	7.6804	7.6317		0.1874	7.65002	7.62991
0.1876	7.92271	7.90471		0.1876	7.80673	7.84193		0.1876	7.68352	7.725		0.1876	7.60868	7.61357		0.1876	7.64401	7.6317		0.1876	7.64637	7.62991
0.1878	7.89478	7.90471		0.1878	7.82238	7.84193		0.1878	7.7267	7.725		0.1878	7.61125	7.61357		0.1878	7.63081	7.6317		0.1878	7.66228	7.62991
0.188	7.87845	7.90471		0.188	7.81697	7.84193		0.188	7.70314	7.725		0.188	7.55305	7.61357		0.188	7.61447	7.6317		0.188	7.60232	7.62991
0.1882	7.86025	7.90471		0.1882	7.80407	7.84193		0.1882	7.68949	7.725		0.1882	7.60005	7.61357		0.1882	7.60235	7.6317		0.1882	7.60653	7.62991
0.1884	7.88077	7.90471		0.1884	7.85272	7.84193		0.1884	7.70811	7.725		0.1884	7.61105	7.61357		0.1884	7.61026	7.6317		0.1884	7.58902	7.62991
0.1886	7.88176	7.90471		0.1886	7.81003	7.84193		0.1886	7.68023	7.725		0.1886	7.57976	7.61357		0.1886	7.5961	7.6317		0.1886	7.62963	7.62991
0.1888	7.86333	7.90471		0.1888	7.7505	7.84193		0.1888	7.69034	7.725		0.1888	7.59964	7.61357		0.1888	7.61355	7.6317		0.1888	7.60977	7.62991
0.189	7.89605	7.90471		0.189	7.84357	7.84193		0.189	7.70406	7.725		0.189	7.60617	7.61357		0.189	7.56713	7.6317		0.189	7.63305	7.62991
0.1892	7.91607	7.90471		0.1892	7.82269	7.84193		0.1892	7.70689	7.725		0.1892	7.59462	7.61357		0.1892	7.65712	7.6317		0.1892	7.60855	7.62991
0.1894	7.89463	7.90471		0.1894	7.84502	7.84193		0.1894	7.72416	7.725		0.1894	7.62418	7.61357		0.1894	7.6263	7.6317		0.1894	7.63294	7.62991
0.1896	7.90197	7.90471		0.1896	7.83492	7.84193		0.1896	7.73717	7.725		0.1896	7.61374	7.61357		0.1896	7.65096	7.6317		0.1896	7.58034	7.62991
0.1898	7.9021	7.90471		0.1898	7.84727	7.84193		0.1898	7.72939	7.725		0.1898	7.59528	7.61357		0.1898	7.65989	7.6317		0.1898	7.63781	7.62991
0.19	7.93868	7.90471		0.19	7.87078	7.84193		0.19	7.72643	7.725		0.19	7.6261	7.61357		0.19	7.68777	7.6317		0.19	7.62756	7.62991
0.1902	7.929	7.90471		0.1902	7.86559	7.84193		0.1902	7.72751	7.725		0.1902	7.61522	7.61357		0.1902	7.65415	7.6317		0.1902	7.66912	7.62991
0.1904	7.92228	7.90471		0.1904	7.85452	7.84193		0.1904	7.75539	7.725		0.1904	7.58908	7.61357		0.1904	7.65451	7.6317		0.1904	7.68614	7.62991
0.1906	7.90629	7.90471		0.1906	7.86547	7.84193		0.1906	7.73967	7.725		0.1906	7.63752	7.61357		0.1906	7.68001	7.6317		0.1906	7.67993	7.62991
0.1908	7.91579	7.90471		0.1908	7.85049	7.84193		0.1908	7.74139	7.725		0.1908	7.65493	7.61357		0.1908	7.64472	7.6317		0.1908	7.62852	7.62991
0.191	7.95663	7.90471		0.191	7.86737	7.84193		0.191	7.73808	7.725		0.191	7.63018	7.61357		0.191	7.63477	7.6317		0.191	7.67645	7.62991
0.1912	7.88665	7.90471		0.1912	7.84275	7.84193		0.1912	7.74548	7.725		0.1912	7.64917	7.61357		0.1912	7.61464	7.6317		0.1912	7.64379	7.62991
0.1914	7.8674	7.90471		0.1914	7.80954	7.84193		0.1914	7.69982	7.725		0.1914	7.60458	7.61357		0.1914	7.62627	7.6317		0.1914	7.64077	7.62991
0.1916	7.93258	7.90471		0.1916	7.78312	7.84193		0.1916	7.67819	7.725		0.1916	7.6217	7.61357		0.1916	7.59843	7.6317		0.1916	7.61489	7.62991
0.1918	7.92328	7.90471		0.1918	7.81057	7.84193		0.1918	7.66096	7.725		0.1918	7.61842	7.61357		0.1918	7.62781	7.6317		0.1918	7.58674	7.62991
0.192	7.88578	7.90471		0.192	7.81719	7.84193		0.192	7.6859	7.725		0.192	7.55849	7.61357		0.192	7.62544	7.6317		0.192	7.59927	7.62991
0.1922	7.89898	7.90471		0.1922	7.81307	7.84193		0.1922	7.70444	7.725		0.1922	7.58985	7.61357		0.1922	7.60564	7.6317		0.1922	7.60089	7.62991
0.1924	7.8825	7.90471		0.1924	7.82893	7.84193		0.1924	7.67835	7.725		0.1924	7.58275	7.61357		0.1924	7.64912	7.6317		0.1924	7.63433	7.62991
0.1926	7.87266	7.90471		0.1926	7.83244	7.84193		0.1926	7.71359	7.725		0.1926	7.61214	7.61357		0.1926	7.625	7.6317		0.1926	7.63377	7.62991
0.1928	7.87445	7.90471		0.1928	7.84347	7.84193		0.1928	7.72562	7.725		0.1928	7.56546	7.61357		0.1928	7.66276	7.6317		0.1928	7.62889	7.62991
0.193	7.91952	7.90471		0.193	7.79889	7.84193		0.193	7.70853	7.725		0.193	7.58887	7.61357		0.193	7.64533	7.6317		0.193	7.60777	7.62991
0.1932	7.91015	7.90471		0.1932	7.83205	7.84193		0.1932	7.73025	7.725		0.1932	7.61334	7.61357		0.1932	7.63059	7.6317		0.1932	7.59877	7.62991
0.1934	7.89685	7.90471		0.1934	7.83419	7.84193		0.1934	7.68224	7.725		0.1934	7.65127	7.61357		0.1934	7.62004	7.6317		0.1934	7.61764	7.62991
0.1936	7.94832	7.90471		0.1936	7.85052	7.84193		0.1936	7.72234	7.725		0.1936	7.61512	7.61357		0.1936	7.66234	7.6317		0.1936	7.62627	7.62991
0.1938	7.93193	7.90471		0.1938	7.85409	7.84193		0.1938	7.7503	7.725		0.1938	7.6266	7.61357		0.1938	7.68004	7.6317		0.1938	7.65888	7.62991
0.194	7.90086	7.90471		0.194	7.835	7.84193		0.194	7.71736	7.725		0.194	7.66905	7.61357		0.194	7.6793	7.6317		0.194	7.67989	7.62991
0.1942	7.93616	7.90471		0.1942	7.87038	7.84193		0.1942	7.71894	7.725		0.1942	7.62004	7.61357		0.1942	7.69867	7.6317		0.1942	7.6784	7.62991
0.1944	7.96786	7.90471		0.1944	7.87707	7.84193		0.1944	7.7394	7.725		0.1944	7.6153	7.61357		0.1944	7.66136	7.6317		0.1944	7.66498	7.62991
0.1946	7.90144	7.90471		0.1946	7.80466	7.84193		0.1946	7.71788	7.725		0.1946	7.60842	7.61357		0.1946	7.62579	7.6317		0.1946	7.58147	7.62991
0.1948	7.92709	7.90471		0.1948	7.81276	7.84193		0.1948	7.71922	7.725		0.1948	7.59763	7.61357		0.1948	7.61481	7.6317		0.1948	7.64941	7.62991
0.195	7.90319	7.90471		0.195	7.82436	7.84193		0.195	7.73728	7.725		0.195	7.65534	7.61357		0.195	7.6182	7.6317		0.195	7.64416	7.62991
0.1952	7.88045	7.90471		0.1952	7.82484	7.84193		0.1952	7.70566	7.725		0.1952	7.63539	7.61357		0.1952	7.63357	7.6317		0.1952	7.62318	7.62991
0.1954	7.90925	7.90471		0.1954	7.84241	7.84193		0.1954	7.69946	7.725		0.1954	7.60115	7.61357		0.1954	7.63848	7.6317		0.1954	7.65149	7.62991
0.1956	7.91435	7.90471		0.1956	7.81319	7.84193		0.1956	7.69593	7.725		0.1956	7.59206	7.61357		0.1956	7.62817	7.6317		0.1956	7.65227	7.62991
0.1958	7.88353	7.90471		0.1958	7.8052	7.84193		0.1958	7.70874	7.725		0.1958	7.56499	7.61357		0.1958	7.62524	7.6317		0.1958	7.64763	7.62991
0.196	7.85795	7.90471		0.196	7.81805	7.84193		0.196	7.69336	7.725		0.196	7.5998	7.61357		0.196	7.60269	7.6317		0.196	7.65494	7.62991
0.1962	7.88366	7.90471		0.1962	7.76887	7.84193		0.1962	7.68221	7.725		0.1962	7.60341	7.61357		0.1962	7.63171	7.6317		0.1962	7.62588	7.62991
0.1964	7.8606	7.90471		0.1964	7.818	7.84193		0.1964	7.68099	7.725		0.1964	7.56924	7.61357		0.1964	7.63357	7.6317		0.1964	7.60356	7.62991
0.1966	7.90296	7.90471		0.1966	7.80438	7.84193		0.1966	7.69347	7.725		0.1966	7.58729	7.61357		0.1966	7.62981	7.6317		0.1966	7.59953	7.62991
0.1968	7.92175	7.90471		0.1968	7.82063	7.84193		0.1968	7.70413	7.725		0.1968	7.59816	7.61357		0.1968	7.63176	7.6317		0.1968	7.60304	7.62991
0.197	7.89454	7.90471		0.197	7.88176	7.84193		0.197	7.73035	7.725		0.197	7.63962	7.61357		0.197	7.61743	7.6317		0.197	7.66758	7.62991
0.1972	7.87097	7.90471		0.1972	7.82447	7.84193		0.1972	7.72853	7.725		0.1972	7.63335	7.61357		0.1972	7.59467	7.6317		0.1972	7.65785	7.62991
0.1974	7.89138	7.90471		0.1974	7.82474	7.84193		0.1974	7.74917	7.725		0.1974	7.60921	7.61357		0.1974	7.66132	7.6317		0.1974	7.61859	7.62991
0.1976	7.89181	7.90471		0.1976	7.85493	7.84193		0.1976	7.72772	7.725		0.1976	7.62925	7.61357		0.1976	7.6601	7.6317		0.1976	7.64782	7.62991
0.1978	7.9004	7.90471		0.1978	7.86927	7.84193		0.1978	7.74588	7.725		0.1978	7.65465	7.61357		0.1978	7.6527	7.6317		0.1978	7.66213	7.62991
0.198	7.93575	7.90471		0.198	7.85949	7.84193		0.198	7.75113	7.725		0.198	7.64862	7.61357		0.198	7.64912	7.6317		0.198	7.62435	7.62991
0.1982	7.93822	7.90471		0.1982	7.86967	7.84193		0.1982	7.74357	7.725		0.1982	7.62796	7.61357		0.1982	7.65517	7.6317		0.1982	7.62928	7.62991
0.1984	7.88634	7.90471		0.1984	7.86927	7.84193		0.1984	7.73255	7.725		0.1984	7.60772	7.61357		0.1984	7.66891	7.6317		0.1984	7.68026	7.62991
0.1986	7.87507	7.90471		0.1986	7.8719	7.84193		0.1986	7.73027	7.725		0.1986	7.64069	7.61357		0.1986	7.661	7.6317		0.1986	7.63809	7.62991
0.1988	7.89343	7.90471		0.1988	7.79793	7.84193		0.1988	7.70858	7.725		0.1988	7.61049	7.61357		0.1988	7.64174	7.6317		0.1988	7.63491	7.62991
0.199	7.8878	7.90471		0.199	7.82685	7.84193		0.199	7.70659	7.725		0.199	7.60081	7.61357		0.199	7.65301	7.6317		0.199	7.62325	7.62991
0.1992	7.88669	7.90471		0.1992	7.83008	7.84193		0.1992	7.7023	7.725		0.1992	7.61312	7.61357		0.1992	7.67458	7.6317		0.1992	7.67247	7.62991
0.1994	7.90702	7.90471		0.1994	7.82633	7.84193		0.1994	7.67349	7.725		0.1994	7.61104	7.61357		0.1994	7.64752	7.6317		0.1994	7.62196	7.62991
0.1996	7.88265	7.90471		0.1996	7.7633	7.84193		0.1996	7.66155	7.725		0.1996	7.61655	7.61357		0.1996	7.63748	7.6317		0.1996	7.66172	7.62991
0.1998	7.88242	7.90471		0.1998	7.8265	7.84193		0.1998	7.687	7.725		0.1998	7.61503	7.61357		0.1998	7.59237	7.6317		0.1998	7.61142	7.62991
0.2	7.8827	7.90471		0.2	7.80979	7.84193		0.2	7.66144	7.725		0.2	7.61293	7.61357		0.2	7.62351	7.6317		0.2	7.61588	7.62991
0.2002	7.89128	7.90471		0.2002	7.81232	7.84193		0.2002	7.69295	7.725		0.2002	7.55668	7.61357		0.2002	7.65093	7.6317		0.2002	7.62773	7.62991
0.2004	7.88745	7.90471		0.2004	7.78748	7.84193		0.2004	7.69226	7.725		0.2004	7.58953	7.61357		0.2004	7.58972	7.6317		0.2004	7.60135	7.62991
0.2006	7.93029	7.90471		0.2006	7.84987	7.84193		0.2006	7.6948	7.725		0.2006	7.60589	7.61357		0.2006	7.61571	7.6317		0.2006	7.61166	7.62991
0.2008	7.92569	7.90471		0.2008	7.8528	7.84193		0.2008	7.66712	7.725		0.2008	7.60518	7.61357		0.2008	7.63469	7.6317		0.2008	7.58347	7.62991
0.201	7.90017	7.90471		0.201	7.84036	7.84193		0.201	7.71381	7.725		0.201	7.63362	7.61357		0.201	7.6574	7.6317		0.201	7.62186	7.62991
0.2012	7.90036	7.90471		0.2012	7.84295	7.84193		0.2012	7.6989	7.725		0.2012	7.63886	7.61357		0.2012	7.65287	7.6317		0.2012	7.64596	7.62991
0.2014	7.92001	7.90471		0.2014	7.8253	7.84193		0.2014	7.7286	7.725		0.2014	7.646	7.61357		0.2014	7.65602	7.6317		0.2014	7.6135	7.62991
0.2016	7.90762	7.90471		0.2016	7.85335	7.84193		0.2016	7.75013	7.725		0.2016	7.6174	7.61357		0.2016	7.66215	7.6317		0.2016	7.6482	7.62991
0.2018	7.91934	7.90471		0.2018	7.85356	7.84193		0.2018	7.76756	7.725		0.2018	7.61778	7.61357		0.2018	7.64191	7.6317		0.2018	7.7136	7.62991
0.202	7.94712	7.90471		0.202	7.86086	7.84193		0.202	7.73127	7.725		0.202	7.63604	7.61357		0.202	7.63624	7.6317		0.202	7.68762	7.62991
0.2022	7.94135	7.90471		0.2022	7.82542	7.84193		0.2022	7.72429	7.725		0.2022	7.62553	7.61357		0.2022	7.61954	7.6317		0.2022	7.59551	7.62991
0.2024	7.89341	7.90471		0.2024	7.80403	7.84193		0.2024	7.72481	7.725		0.2024	7.62766	7.61357		0.2024	7.65123	7.6317		0.2024	7.60647	7.62991
0.2026	7.87126	7.90471		0.2026	7.86511	7.84193		0.2026	7.72233	7.725		0.2026	7.64399	7.61357		0.2026	7.64721	7.6317		0.2026	7.62046	7.62991
0.2028	7.89259	7.90471		0.2028	7.83465	7.84193		0.2028	7.71534	7.725		0.2028	7.64343	7.61357		0.2028	7.64964	7.6317		0.2028	7.65002	7.62991
0.203	7.89884	7.90471		0.203	7.88374	7.84193		0.203	7.71504	7.725		0.203	7.61982	7.61357		0.203	7.62273	7.6317		0.203	7.66737	7.62991
0.2032	7.89083	7.90471		0.2032	7.82026	7.84193		0.2032	7.70966	7.725		0.2032	7.59995	7.61357		0.2032	7.60229	7.6317		0.2032	7.60581	7.62991
0.2034	7.87834	7.90471		0.2034	7.81847	7.84193		0.2034	7.70544	7.725		0.2034	7.5523	7.61357		0.2034	7.60954	7.6317		0.2034	7.60094	7.62991
0.2036	7.89361	7.90471		0.2036	7.80023	7.84193		0.2036	7.6746	7.725		0.2036	7.58765	7.61357		0.2036	7.59811	7.6317		0.2036	7.57929	7.62991
0.2038	7.8562	7.90471		0.2038	7.85848	7.84193		0.2038	7.69598	7.725		0.2038	7.61316	7.61357		0.2038	7.6099	7.6317		0.2038	7.60593	7.62991
0.204	7.88035	7.90471		0.204	7.8497	7.84193		0.204	7.72863	7.725		0.204	7.61874	7.61357		0.204	7.62732	7.6317		0.204	7.63068	7.62991
0.2042	7.88077	7.90471		0.2042	7.84977	7.84193		0.2042	7.67855	7.725		0.2042	7.63755	7.61357		0.2042	7.62089	7.6317		0.2042	7.55409	7.62991
0.2044	7.88616	7.90471		0.2044	7.82326	7.84193		0.2044	7.71901	7.725		0.2044	7.61757	7.61357		0.2044	7.61348	7.6317		0.2044	7.60767	7.62991
0.2046	7.88125	7.90471		0.2046	7.81848	7.84193		0.2046	7.68776	7.725		0.2046	7.64659	7.61357		0.2046	7.63499	7.6317		0.2046	7.63049	7.62991
0.2048	7.93054	7.90471		0.2048	7.84608	7.84193		0.2048	7.71064	7.725		0.2048	7.60923	7.61357		0.2048	7.60935	7.6317		0.2048	7.63171	7.62991
0.205	7.9125	7.90471		0.205	7.85554	7.84193		0.205	7.73413	7.725		0.205	7.60189	7.61357		0.205	7.60735	7.6317		0.205	7.63115	7.62991
0.2052	7.89734	7.90471		0.2052	7.84176	7.84193		0.2052	7.74111	7.725		0.2052	7.62317	7.61357		0.2052	7.60353	7.6317		0.2052	7.64054	7.62991
0.2054	7.91568	7.90471		0.2054	7.89857	7.84193		0.2054	7.73347	7.725		0.2054	7.6268	7.61357		0.2054	7.65232	7.6317		0.2054	7.60154	7.62991
0.2056	7.91859	7.90471		0.2056	7.85492	7.84193		0.2056	7.72959	7.725		0.2056	7.59701	7.61357		0.2056	7.65945	7.6317		0.2056	7.60792	7.62991
0.2058	7.86102	7.90471		0.2058	7.89103	7.84193		0.2058	7.72284	7.725		0.2058	7.6335	7.61357		0.2058	7.65684	7.6317		0.2058	7.62814	7.62991
0.206	7.92921	7.90471		0.206	7.90689	7.84193		0.206	7.71057	7.725		0.206	7.61026	7.61357		0.206	7.69241	7.6317		0.206	7.65866	7.62991
0.2062	7.87367	7.90471		0.2062	7.85369	7.84193		0.2062	7.73557	7.725		0.2062	7.60966	7.61357		0.2062	7.67086	7.6317		0.2062	7.66919	7.62991
0.2064	7.91475	7.90471		0.2064	7.83705	7.84193		0.2064	7.71509	7.725		0.2064	7.58745	7.61357		0.2064	7.62506	7.6317		0.2064	7.66746	7.62991
0.2066	7.91805	7.90471		0.2066	7.83105	7.84193		0.2066	7.67246	7.725		0.2066	7.63714	7.61357		0.2066	7.62401	7.6317		0.2066	7.63912	7.62991
0.2068	7.9143	7.90471		0.2068	7.81232	7.84193		0.2068	7.70489	7.725		0.2068	7.64456	7.61357		0.2068	7.61638	7.6317		0.2068	7.59415	7.62991
0.207	7.89773	7.90471		0.207	7.83407	7.84193		0.207	7.71322	7.725		0.207	7.63777	7.61357		0.207	7.61884	7.6317		0.207	7.62118	7.62991
0.2072	7.88182	7.90471		0.2072	7.8252	7.84193		0.2072	7.70747	7.725		0.2072	7.58542	7.61357		0.2072	7.62171	7.6317		0.2072	7.63457	7.62991
0.2074	7.87166	7.90471		0.2074	7.76469	7.84193		0.2074	7.6885	7.725		0.2074	7.56216	7.61357		0.2074	7.58475	7.6317		0.2074	7.54467	7.62991
0.2076	7.92062	7.90471		0.2076	7.83801	7.84193		0.2076	7.65428	7.725		0.2076	7.58994	7.61357		0.2076	7.59088	7.6317		0.2076	7.60305	7.62991
0.2078	7.88779	7.90471		0.2078	7.82655	7.84193		0.2078	7.71333	7.725		0.2078	7.61788	7.61357		0.2078	7.61293	7.6317		0.2078	7.56187	7.62991
0.208	7.92741	7.90471		0.208	7.80476	7.84193		0.208	7.65324	7.725		0.208	7.56532	7.61357		0.208	7.63795	7.6317		0.208	7.57559	7.62991
0.2082	7.91218	7.90471		0.2082	7.83731	7.84193		0.2082	7.68061	7.725		0.2082	7.59579	7.61357		0.2082	7.60393	7.6317		0.2082	7.58338	7.62991
0.2084	7.88909	7.90471		0.2084	7.84846	7.84193		0.2084	7.74509	7.725		0.2084	7.63244	7.61357		0.2084	7.65805	7.6317		0.2084	7.67113	7.62991
0.2086	7.91083	7.90471		0.2086	7.83256	7.84193		0.2086	7.67791	7.725		0.2086	7.61433	7.61357		0.2086	7.60903	7.6317		0.2086	7.66701	7.62991
0.2088	7.90325	7.90471		0.2088	7.84157	7.84193		0.2088	7.69705	7.725		0.2088	7.65015	7.61357		0.2088	7.63935	7.6317		0.2088	7.57572	7.62991
0.209	7.93816	7.90471		0.209	7.86268	7.84193		0.209	7.70884	7.725		0.209	7.58482	7.61357		0.209	7.66643	7.6317		0.209	7.65901	7.62991
0.2092	7.93425	7.90471		0.2092	7.84893	7.84193		0.2092	7.73449	7.725		0.2092	7.59396	7.61357		0.2092	7.63809	7.6317		0.2092	7.64554	7.62991
0.2094	7.90839	7.90471		0.2094	7.88483	7.84193		0.2094	7.73579	7.725		0.2094	7.63856	7.61357		0.2094	7.65351	7.6317		0.2094	7.63999	7.62991
0.2096	7.93548	7.90471		0.2096	7.88183	7.84193		0.2096	7.73695	7.725		0.2096	7.65309	7.61357		0.2096	7.65669	7.6317		0.2096	7.6344	7.62991
0.2098	7.94704	7.90471		0.2098	7.85987	7.84193		0.2098	7.77056	7.725		0.2098	7.62395	7.61357		0.2098	7.6726	7.6317		0.2098	7.65145	7.62991
0.21	7.94902	7.90471		0.21	7.9002	7.84193		0.21	7.73732	7.725		0.21	7.63917	7.61357		0.21	7.67149	7.6317		0.21	7.66075	7.62991
0.2102	7.96563	7.90471		0.2102	7.86691	7.84193		0.2102	7.69223	7.725		0.2102	7.64287	7.61357		0.2102	7.64423	7.6317		0.2102	7.66486	7.62991
0.2104	7.93479	7.90471		0.2104	7.83373	7.84193		0.2104	7.67889	7.725		0.2104	7.6448	7.61357		0.2104	7.6263	7.6317		0.2104	7.60641	7.62991
0.2106	7.90936	7.90471		0.2106	7.84387	7.84193		0.2106	7.71544	7.725		0.2106	7.60262	7.61357		0.2106	7.62758	7.6317		0.2106	7.63786	7.62991
0.2108	7.90777	7.90471		0.2108	7.85932	7.84193		0.2108	7.68013	7.725		0.2108	7.62563	7.61357		0.2108	7.61962	7.6317		0.2108	7.63525	7.62991
0.211	7.87926	7.90471		0.211	7.83381	7.84193		0.211	7.69096	7.725		0.211	7.61829	7.61357		0.211	7.60199	7.6317		0.211	7.59712	7.62991
0.2112	7.8739	7.90471		0.2112	7.80337	7.84193		0.2112	7.6825	7.725		0.2112	7.56884	7.61357		0.2112	7.60123	7.6317		0.2112	7.61109	7.62991
0.2114	7.86104	7.90471		0.2114	7.81051	7.84193		0.2114	7.67977	7.725		0.2114	7.60152	7.61357		0.2114	7.64382	7.6317		0.2114	7.60346	7.62991
0.2116	7.91268	7.90471		0.2116	7.82976	7.84193		0.2116	7.67234	7.725		0.2116	7.58436	7.61357		0.2116	7.60245	7.6317		0.2116	7.62706	7.62991
0.2118	7.88934	7.90471		0.2118	7.86257	7.84193		0.2118	7.68563	7.725		0.2118	7.5686	7.61357		0.2118	7.63039	7.6317		0.2118	7.62728	7.62991
0.212	7.9157	7.90471		0.212	7.82397	7.84193		0.212	7.71264	7.725		0.212	7.56216	7.61357		0.212	7.63518	7.6317		0.212	7.61665	7.62991
0.2122	7.93983	7.90471		0.2122	7.8583	7.84193		0.2122	7.70271	7.725		0.2122	7.58566	7.61357		0.2122	7.60196	7.6317		0.2122	7.64229	7.62991
0.2124	7.91524	7.90471		0.2124	7.87137	7.84193		0.2124	7.72707	7.725		0.2124	7.57302	7.61357		0.2124	7.62012	7.6317		0.2124	7.61113	7.62991
0.2126	7.90203	7.90471		0.2126	7.83365	7.84193		0.2126	7.71445	7.725		0.2126	7.59389	7.61357		0.2126	7.63633	7.6317		0.2126	7.62459	7.62991
0.2128	7.89329	7.90471		0.2128	7.84916	7.84193		0.2128	7.72501	7.725		0.2128	7.64454	7.61357		0.2128	7.63386	7.6317		0.2128	7.67886	7.62991
0.213	7.89316	7.90471		0.213	7.81853	7.84193		0.213	7.72252	7.725		0.213	7.62517	7.61357		0.213	7.68043	7.6317		0.213	7.664	7.62991
0.2132	7.93954	7.90471		0.2132	7.84116	7.84193		0.2132	7.71403	7.725		0.2132	7.64259	7.61357		0.2132	7.69338	7.6317		0.2132	7.61023	7.62991
0.2134	7.90776	7.90471		0.2134	7.87715	7.84193		0.2134	7.73397	7.725		0.2134	7.6132	7.61357		0.2134	7.6586	7.6317		0.2134	7.60538	7.62991
0.2136	7.88012	7.90471		0.2136	7.89248	7.84193		0.2136	7.73877	7.725		0.2136	7.66555	7.61357		0.2136	7.63064	7.6317		0.2136	7.66794	7.62991
0.2138	7.91374	7.90471		0.2138	7.84505	7.84193		0.2138	7.72375	7.725		0.2138	7.63792	7.61357		0.2138	7.64715	7.6317		0.2138	7.68249	7.62991
0.214	7.94174	7.90471		0.214	7.8614	7.84193		0.214	7.73659	7.725		0.214	7.65396	7.61357		0.214	7.65297	7.6317		0.214	7.6478	7.62991
0.2142	7.88065	7.90471		0.2142	7.85223	7.84193		0.2142	7.68362	7.725		0.2142	7.64461	7.61357		0.2142	7.66154	7.6317		0.2142	7.62564	7.62991
0.2144	7.8698	7.90471		0.2144	7.81557	7.84193		0.2144	7.72276	7.725		0.2144	7.58669	7.61357		0.2144	7.651	7.6317		0.2144	7.64752	7.62991
0.2146	7.89202	7.90471		0.2146	7.80648	7.84193		0.2146	7.72879	7.725		0.2146	7.64982	7.61357		0.2146	7.61116	7.6317		0.2146	7.6236	7.62991
0.2148	7.84568	7.90471		0.2148	7.85395	7.84193		0.2148	7.68899	7.725		0.2148	7.61326	7.61357		0.2148	7.59711	7.6317		0.2148	7.63353	7.62991
0.215	7.88044	7.90471		0.215	7.82758	7.84193		0.215	7.70029	7.725		0.215	7.57642	7.61357		0.215	7.6204	7.6317		0.215	7.58183	7.62991
0.2152	7.92321	7.90471		0.2152	7.81453	7.84193		0.2152	7.68831	7.725		0.2152	7.60117	7.61357		0.2152	7.58882	7.6317		0.2152	7.60989	7.62991
0.2154	7.91373	7.90471		0.2154	7.80293	7.84193		0.2154	7.64677	7.725		0.2154	7.56395	7.61357		0.2154	7.61892	7.6317		0.2154	7.6234	7.62991
0.2156	7.89544	7.90471		0.2156	7.81776	7.84193		0.2156	7.65172	7.725		0.2156	7.59083	7.61357		0.2156	7.62041	7.6317		0.2156	7.60493	7.62991
0.2158	7.89016	7.90471		0.2158	7.83892	7.84193		0.2158	7.68728	7.725		0.2158	7.59063	7.61357		0.2158	7.60769	7.6317		0.2158	7.66081	7.62991
0.216	7.88831	7.90471		0.216	7.81683	7.84193		0.216	7.72359	7.725		0.216	7.59474	7.61357		0.216	7.62038	7.6317		0.216	7.59468	7.62991
0.2162	7.88409	7.90471		0.2162	7.8304	7.84193		0.2162	7.72574	7.725		0.2162	7.57956	7.61357		0.2162	7.61959	7.6317		0.2162	7.62327	7.62991
0.2164	7.90142	7.90471		0.2164	7.81019	7.84193		0.2164	7.70611	7.725		0.2164	7.59746	7.61357		0.2164	7.6167	7.6317		0.2164	7.66799	7.62991
0.2166	7.89257	7.90471		0.2166	7.83274	7.84193		0.2166	7.70079	7.725		0.2166	7.59961	7.61357		0.2166	7.65445	7.6317		0.2166	7.65747	7.62991
0.2168	7.92884	7.90471		0.2168	7.83821	7.84193		0.2168	7.71606	7.725		0.2168	7.61217	7.61357		0.2168	7.64646	7.6317		0.2168	7.6661	7.62991
0.217	7.95328	7.90471		0.217	7.80112	7.84193		0.217	7.72677	7.725		0.217	7.65362	7.61357		0.217	7.63421	7.6317		0.217	7.61503	7.62991
0.2172	7.91412	7.90471		0.2172	7.83734	7.84193		0.2172	7.7627	7.725		0.2172	7.6408	7.61357		0.2172	7.64151	7.6317		0.2172	7.62247	7.62991
0.2174	7.93128	7.90471		0.2174	7.85	7.84193		0.2174	7.73818	7.725		0.2174	7.65571	7.61357		0.2174	7.65056	7.6317		0.2174	7.66796	7.62991
0.2176	7.92687	7.90471		0.2176	7.84912	7.84193		0.2176	7.69782	7.725		0.2176	7.65151	7.61357		0.2176	7.6537	7.6317		0.2176	7.66817	7.62991
0.2178	7.88613	7.90471		0.2178	7.88789	7.84193		0.2178	7.73853	7.725		0.2178	7.60726	7.61357		0.2178	7.65262	7.6317		0.2178	7.65122	7.62991
0.218	7.91631	7.90471		0.218	7.83895	7.84193		0.218	7.71073	7.725		0.218	7.61172	7.61357		0.218	7.66725	7.6317		0.218	7.66324	7.62991
0.2182	7.92455	7.90471		0.2182	7.81375	7.84193		0.2182	7.67647	7.725		0.2182	7.59461	7.61357		0.2182	7.64558	7.6317		0.2182	7.62303	7.62991
0.2184	7.86834	7.90471		0.2184	7.84019	7.84193		0.2184	7.7027	7.725		0.2184	7.6195	7.61357		0.2184	7.57554	7.6317		0.2184	7.56599	7.62991
0.2186	7.86645	7.90471		0.2186	7.83932	7.84193		0.2186	7.6919	7.725		0.2186	7.56546	7.61357		0.2186	7.59661	7.6317		0.2186	7.58431	7.62991
0.2188	7.84603	7.90471		0.2188	7.85146	7.84193		0.2188	7.71948	7.725		0.2188	7.58858	7.61357		0.2188	7.62707	7.6317		0.2188	7.64964	7.62991
0.219	7.84243	7.90471		0.219	7.83903	7.84193		0.219	7.65733	7.725		0.219	7.57229	7.61357		0.219	7.63068	7.6317		0.219	7.61171	7.62991
0.2192	7.84505	7.90471		0.2192	7.82651	7.84193		0.2192	7.70118	7.725		0.2192	7.56857	7.61357		0.2192	7.59657	7.6317		0.2192	7.62829	7.62991
0.2194	7.87223	7.90471		0.2194	7.81179	7.84193		0.2194	7.68989	7.725		0.2194	7.60503	7.61357		0.2194	7.60317	7.6317		0.2194	7.62094	7.62991
0.2196	7.89672	7.90471		0.2196	7.79278	7.84193		0.2196	7.71449	7.725		0.2196	7.60944	7.61357		0.2196	7.63048	7.6317		0.2196	7.61066	7.62991
0.2198	7.85058	7.90471		0.2198	7.81905	7.84193		0.2198	7.75228	7.725		0.2198	7.60899	7.61357		0.2198	7.62654	7.6317		0.2198	7.60633	7.62991
0.22	7.91823	7.90471		0.22	7.83265	7.84193		0.22	7.74164	7.725		0.22	7.64777	7.61357		0.22	7.59826	7.6317		0.22	7.62064	7.62991
0.2202	7.9098	7.90471		0.2202	7.84368	7.84193		0.2202	7.71687	7.725		0.2202	7.61878	7.61357		0.2202	7.62962	7.6317		0.2202	7.61402	7.62991
0.2204	7.91611	7.90471		0.2204	7.83881	7.84193		0.2204	7.74132	7.725		0.2204	7.61017	7.61357		0.2204	7.69404	7.6317		0.2204	7.64298	7.62991
0.2206	7.9378	7.90471		0.2206	7.85634	7.84193		0.2206	7.74508	7.725		0.2206	7.65093	7.61357		0.2206	7.65022	7.6317		0.2206	7.61623	7.62991
0.2208	7.95882	7.90471		0.2208	7.90076	7.84193		0.2208	7.72941	7.725		0.2208	7.63602	7.61357		0.2208	7.63444	7.6317		0.2208	7.6325	7.62991
0.221	7.9398	7.90471		0.221	7.83406	7.84193		0.221	7.71121	7.725		0.221	7.62558	7.61357		0.221	7.63795	7.6317		0.221	7.68899	7.62991
0.2212	7.91954	7.90471		0.2212	7.87368	7.84193		0.2212	7.76098	7.725		0.2212	7.63427	7.61357		0.2212	7.62448	7.6317		0.2212	7.65785	7.62991
0.2214	7.95336	7.90471		0.2214	7.85935	7.84193		0.2214	7.73232	7.725		0.2214	7.64833	7.61357		0.2214	7.63075	7.6317		0.2214	7.66718	7.62991
0.2216	7.90047	7.90471		0.2216	7.86946	7.84193		0.2216	7.7385	7.725		0.2216	7.59936	7.61357		0.2216	7.68606	7.6317		0.2216	7.62502	7.62991
0.2218	7.87518	7.90471		0.2218	7.84578	7.84193		0.2218	7.70768	7.725		0.2218	7.62569	7.61357		0.2218	7.65313	7.6317		0.2218	7.60962	7.62991
0.222	7.90595	7.90471		0.222	7.8328	7.84193		0.222	7.73375	7.725		0.222	7.62596	7.61357		0.222	7.62046	7.6317		0.222	7.64653	7.62991
0.2222	7.92976	7.90471		0.2222	7.84602	7.84193		0.2222	7.68705	7.725		0.2222	7.58217	7.61357		0.2222	7.60429	7.6317		0.2222	7.61129	7.62991
0.2224	7.84835	7.90471		0.2224	7.82967	7.84193		0.2224	7.69657	7.725		0.2224	7.58242	7.61357		0.2224	7.63612	7.6317		0.2224	7.57607	7.62991
0.2226	7.88603	7.90471		0.2226	7.81913	7.84193		0.2226	7.66435	7.725		0.2226	7.6074	7.61357		0.2226	7.63298	7.6317		0.2226	7.5442	7.62991
0.2228	7.85978	7.90471		0.2228	7.7722	7.84193		0.2228	7.68079	7.725		0.2228	7.58945	7.61357		0.2228	7.60741	7.6317		0.2228	7.53398	7.62991
0.223	7.88497	7.90471		0.223	7.80415	7.84193		0.223	7.67041	7.725		0.223	7.59711	7.61357		0.223	7.60806	7.6317		0.223	7.57652	7.62991
0.2232	7.86355	7.90471		0.2232	7.83461	7.84193		0.2232	7.67233	7.725		0.2232	7.58693	7.61357		0.2232	7.63038	7.6317		0.2232	7.643	7.62991
0.2234	7.91023	7.90471		0.2234	7.78241	7.84193		0.2234	7.714	7.725		0.2234	7.58916	7.61357		0.2234	7.62101	7.6317		0.2234	7.65922	7.62991
0.2236	7.92424	7.90471		0.2236	7.83725	7.84193		0.2236	7.7405	7.725		0.2236	7.59133	7.61357		0.2236	7.63917	7.6317		0.2236	7.61202	7.62991
0.2238	7.91881	7.90471		0.2238	7.82579	7.84193		0.2238	7.69304	7.725		0.2238	7.60345	7.61357		0.2238	7.63032	7.6317		0.2238	7.58711	7.62991
0.224	7.9022	7.90471		0.224	7.79822	7.84193		0.224	7.71943	7.725		0.224	7.59896	7.61357		0.224	7.64825	7.6317		0.224	7.59422	7.62991
0.2242	7.8888	7.90471		0.2242	7.85687	7.84193		0.2242	7.71803	7.725		0.2242	7.58382	7.61357		0.2242	7.64996	7.6317		0.2242	7.62126	7.62991
0.2244	7.93446	7.90471		0.2244	7.82092	7.84193		0.2244	7.74004	7.725		0.2244	7.62231	7.61357		0.2244	7.66355	7.6317		0.2244	7.61778	7.62991
0.2246	7.9156	7.90471		0.2246	7.83347	7.84193		0.2246	7.7421	7.725		0.2246	7.64289	7.61357		0.2246	7.6471	7.6317		0.2246	7.60484	7.62991
0.2248	7.94197	7.90471		0.2248	7.88117	7.84193		0.2248	7.75716	7.725		0.2248	7.63297	7.61357		0.2248	7.65224	7.6317		0.2248	7.68816	7.62991
0.225	7.9258	7.90471		0.225	7.89993	7.84193		0.225	7.72472	7.725		0.225	7.66772	7.61357		0.225	7.66832	7.6317		0.225	7.641	7.62991
0.2252	7.87649	7.90471		0.2252	7.86768	7.84193		0.2252	7.74397	7.725		0.2252	7.64939	7.61357		0.2252	7.65427	7.6317		0.2252	7.66839	7.62991
0.2254	7.88806	7.90471		0.2254	7.83233	7.84193		0.2254	7.74475	7.725		0.2254	7.62972	7.61357		0.2254	7.63973	7.6317		0.2254	7.65728	7.62991
0.2256	7.95427	7.90471		0.2256	7.8434	7.84193		0.2256	7.7398	7.725		0.2256	7.61141	7.61357		0.2256	7.6438	7.6317		0.2256	7.6523	7.62991
0.2258	7.93911	7.90471		0.2258	7.78832	7.84193		0.2258	7.6806	7.725		0.2258	7.642	7.61357		0.2258	7.63505	7.6317		0.2258	7.60705	7.62991
0.226	7.86499	7.90471		0.226	7.80989	7.84193		0.226	7.71253	7.725		0.226	7.62034	7.61357		0.226	7.66938	7.6317		0.226	7.69047	7.62991
0.2262	7.84028	7.90471		0.2262	7.80996	7.84193		0.2262	7.68799	7.725		0.2262	7.62919	7.61357		0.2262	7.60152	7.6317		0.2262	7.6305	7.62991
0.2264	7.86869	7.90471		0.2264	7.84473	7.84193		0.2264	7.68849	7.725		0.2264	7.58933	7.61357		0.2264	7.61339	7.6317		0.2264	7.56264	7.62991
0.2266	7.89029	7.90471		0.2266	7.81079	7.84193		0.2266	7.67465	7.725		0.2266	7.60206	7.61357		0.2266	7.6208	7.6317		0.2266	7.64823	7.62991
0.2268	7.86399	7.90471		0.2268	7.81309	7.84193		0.2268	7.69837	7.725		0.2268	7.57826	7.61357		0.2268	7.6014	7.6317		0.2268	7.60934	7.62991
0.227	7.88542	7.90471		0.227	7.76476	7.84193		0.227	7.72889	7.725		0.227	7.60352	7.61357		0.227	7.61597	7.6317		0.227	7.63584	7.62991
0.2272	7.87067	7.90471		0.2272	7.82574	7.84193		0.2272	7.69038	7.725		0.2272	7.59093	7.61357		0.2272	7.62016	7.6317		0.2272	7.61513	7.62991
0.2274	7.86866	7.90471		0.2274	7.83529	7.84193		0.2274	7.70628	7.725		0.2274	7.58542	7.61357		0.2274	7.60326	7.6317		0.2274	7.66043	7.62991
0.2276	7.8734	7.90471		0.2276	7.82705	7.84193		0.2276	7.7004	7.725		0.2276	7.59845	7.61357		0.2276	7.61048	7.6317		0.2276	7.62366	7.62991
0.2278	7.8588	7.90471		0.2278	7.79331	7.84193		0.2278	7.73572	7.725		0.2278	7.58907	7.61357		0.2278	7.61367	7.6317		0.2278	7.62982	7.62991
0.228	7.87849	7.90471		0.228	7.82226	7.84193		0.228	7.68079	7.725		0.228	7.59852	7.61357		0.228	7.63796	7.6317		0.228	7.6378	7.62991
0.2282	7.90079	7.90471		0.2282	7.83032	7.84193		0.2282	7.71123	7.725		0.2282	7.63536	7.61357		0.2282	7.67643	7.6317		0.2282	7.65047	7.62991
0.2284	7.92648	7.90471		0.2284	7.8605	7.84193		0.2284	7.73876	7.725		0.2284	7.62862	7.61357		0.2284	7.65348	7.6317		0.2284	7.62165	7.62991
0.2286	7.89805	7.90471		0.2286	7.84853	7.84193		0.2286	7.73228	7.725		0.2286	7.61638	7.61357		0.2286	7.66048	7.6317		0.2286	7.6172	7.62991
0.2288	7.8997	7.90471		0.2288	7.8609	7.84193		0.2288	7.75421	7.725		0.2288	7.62776	7.61357		0.2288	7.65541	7.6317		0.2288	7.63346	7.62991
0.229	7.88292	7.90471		0.229	7.84777	7.84193		0.229	7.73224	7.725		0.229	7.60718	7.61357		0.229	7.71265	7.6317		0.229	7.68402	7.62991
0.2292	7.91695	7.90471		0.2292	7.88274	7.84193		0.2292	7.7269	7.725		0.2292	7.63877	7.61357		0.2292	7.66504	7.6317		0.2292	7.66637	7.62991
0.2294	7.91885	7.90471		0.2294	7.86089	7.84193		0.2294	7.71425	7.725		0.2294	7.62152	7.61357		0.2294	7.67825	7.6317		0.2294	7.64302	7.62991
0.2296	7.90771	7.90471		0.2296	7.87582	7.84193		0.2296	7.69344	7.725		0.2296	7.61196	7.61357		0.2296	7.62978	7.6317		0.2296	7.61528	7.62991
0.2298	7.9373	7.90471		0.2298	7.87068	7.84193		0.2298	7.7294	7.725		0.2298	7.63253	7.61357		0.2298	7.62591	7.6317		0.2298	7.64561	7.62991
0.23	7.90951	7.90471		0.23	7.81252	7.84193		0.23	7.67125	7.725		0.23	7.5784	7.61357		0.23	7.62418	7.6317		0.23	7.58439	7.62991
0.2302	7.90459	7.90471		0.2302	7.75298	7.84193		0.2302	7.6977	7.725		0.2302	7.57059	7.61357		0.2302	7.62248	7.6317		0.2302	7.68051	7.62991
0.2304	7.92387	7.90471		0.2304	7.81887	7.84193		0.2304	7.65254	7.725		0.2304	7.56879	7.61357		0.2304	7.63137	7.6317		0.2304	7.63594	7.62991
0.2306	7.90745	7.90471		0.2306	7.81636	7.84193		0.2306	7.71608	7.725		0.2306	7.57503	7.61357		0.2306	7.61217	7.6317		0.2306	7.58994	7.62991
0.2308	7.87275	7.90471		0.2308	7.82733	7.84193		0.2308	7.6772	7.725		0.2308	7.58669	7.61357		0.2308	7.60986	7.6317		0.2308	7.61858	7.62991
0.231	7.88944	7.90471		0.231	7.8112	7.84193		0.231	7.71116	7.725		0.231	7.56746	7.61357		0.231	7.61306	7.6317		0.231	7.58272	7.62991
0.2312	7.90035	7.90471		0.2312	7.79947	7.84193		0.2312	7.68695	7.725		0.2312	7.58793	7.61357		0.2312	7.59086	7.6317		0.2312	7.58379	7.62991
0.2314	7.91979	7.90471		0.2314	7.84402	7.84193		0.2314	7.6718	7.725		0.2314	7.59065	7.61357		0.2314	7.61296	7.6317		0.2314	7.66497	7.62991
0.2316	7.86827	7.90471		0.2316	7.81874	7.84193		0.2316	7.70473	7.725		0.2316	7.59296	7.61357		0.2316	7.65005	7.6317		0.2316	7.65874	7.62991
0.2318	7.86125	7.90471		0.2318	7.85869	7.84193		0.2318	7.70116	7.725		0.2318	7.61482	7.61357		0.2318	7.61518	7.6317		0.2318	7.67889	7.62991
0.232	7.88669	7.90471		0.232	7.8453	7.84193		0.232	7.70952	7.725		0.232	7.65793	7.61357		0.232	7.63246	7.6317		0.232	7.67627	7.62991
0.2322	7.90618	7.90471		0.2322	7.86625	7.84193		0.2322	7.74003	7.725		0.2322	7.66298	7.61357		0.2322	7.61394	7.6317		0.2322	7.59933	7.62991
0.2324	7.86974	7.90471		0.2324	7.85604	7.84193		0.2324	7.7305	7.725		0.2324	7.6152	7.61357		0.2324	7.65939	7.6317		0.2324	7.65135	7.62991
0.2326	7.91646	7.90471		0.2326	7.8718	7.84193		0.2326	7.71183	7.725		0.2326	7.59035	7.61357		0.2326	7.65437	7.6317		0.2326	7.62671	7.62991
0.2328	7.93565	7.90471		0.2328	7.84292	7.84193		0.2328	7.71469	7.725		0.2328	7.62696	7.61357		0.2328	7.66463	7.6317		0.2328	7.65755	7.62991
0.233	7.90274	7.90471		0.233	7.87597	7.84193		0.233	7.73179	7.725		0.233	7.61522	7.61357		0.233	7.64262	7.6317		0.233	7.70087	7.62991
0.2332	7.88791	7.90471		0.2332	7.85956	7.84193		0.2332	7.68352	7.725		0.2332	7.60952	7.61357		0.2332	7.67543	7.6317		0.2332	7.69072	7.62991
0.2334	7.90403	7.90471		0.2334	7.86956	7.84193		0.2334	7.71815	7.725		0.2334	7.59575	7.61357		0.2334	7.64793	7.6317		0.2334	7.66507	7.62991
0.2336	7.92673	7.90471		0.2336	7.85791	7.84193		0.2336	7.71732	7.725		0.2336	7.60286	7.61357		0.2336	7.64845	7.6317		0.2336	7.64791	7.62991
0.2338	7.87794	7.90471		0.2338	7.82778	7.84193		0.2338	7.69809	7.725		0.2338	7.62242	7.61357		0.2338	7.64135	7.6317		0.2338	7.59051	7.62991
0.234	7.92783	7.90471		0.234	7.81231	7.84193		0.234	7.67643	7.725		0.234	7.63646	7.61357		0.234	7.63569	7.6317		0.234	7.6113	7.62991
0.2342	7.88256	7.90471		0.2342	7.80018	7.84193		0.2342	7.69076	7.725		0.2342	7.57022	7.61357		0.2342	7.62594	7.6317		0.2342	7.61932	7.62991
0.2344	7.8827	7.90471		0.2344	7.85621	7.84193		0.2344	7.69644	7.725		0.2344	7.5544	7.61357		0.2344	7.59084	7.6317		0.2344	7.61898	7.62991
0.2346	7.90094	7.90471		0.2346	7.83041	7.84193		0.2346	7.67788	7.725		0.2346	7.58545	7.61357		0.2346	7.60862	7.6317		0.2346	7.62496	7.62991
0.2348	7.91258	7.90471		0.2348	7.85223	7.84193		0.2348	7.67708	7.725		0.2348	7.6295	7.61357		0.2348	7.59308	7.6317		0.2348	7.61556	7.62991
0.235	7.91023	7.90471		0.235	7.83794	7.84193		0.235	7.68803	7.725		0.235	7.60387	7.61357		0.235	7.61811	7.6317		0.235	7.61496	7.62991
0.2352	7.91806	7.90471		0.2352	7.78487	7.84193		0.2352	7.68511	7.725		0.2352	7.60584	7.61357		0.2352	7.63718	7.6317		0.2352	7.64819	7.62991
0.2354	7.91004	7.90471		0.2354	7.83719	7.84193		0.2354	7.69332	7.725		0.2354	7.59017	7.61357		0.2354	7.58845	7.6317		0.2354	7.60065	7.62991
0.2356	7.89407	7.90471		0.2356	7.81983	7.84193		0.2356	7.70477	7.725		0.2356	7.62834	7.61357		0.2356	7.62962	7.6317		0.2356	7.61473	7.62991
0.2358	7.88714	7.90471		0.2358	7.83169	7.84193		0.2358	7.70995	7.725		0.2358	7.63283	7.61357		0.2358	7.64484	7.6317		0.2358	7.57101	7.62991
0.236	7.91762	7.90471		0.236	7.84407	7.84193		0.236	7.72541	7.725		0.236	7.61634	7.61357		0.236	7.64454	7.6317		0.236	7.64945	7.62991
0.2362	7.91574	7.90471		0.2362	7.88245	7.84193		0.2362	7.70427	7.725		0.2362	7.61393	7.61357		0.2362	7.61882	7.6317		0.2362	7.63011	7.62991
0.2364	7.92505	7.90471		0.2364	7.87895	7.84193		0.2364	7.73849	7.725		0.2364	7.63907	7.61357		0.2364	7.64793	7.6317		0.2364	7.66999	7.62991
0.2366	7.91429	7.90471		0.2366	7.87508	7.84193		0.2366	7.73477	7.725		0.2366	7.674	7.61357		0.2366	7.67877	7.6317		0.2366	7.6383	7.62991
0.2368	7.91552	7.90471		0.2368	7.83786	7.84193		0.2368	7.73384	7.725		0.2368	7.66617	7.61357		0.2368	7.65907	7.6317		0.2368	7.67094	7.62991
0.237	7.93542	7.90471		0.237	7.8229	7.84193		0.237	7.74447	7.725		0.237	7.63624	7.61357		0.237	7.65544	7.6317		0.237	7.63192	7.62991
0.2372	7.89698	7.90471		0.2372	7.85941	7.84193		0.2372	7.72739	7.725		0.2372	7.616	7.61357		0.2372	7.64065	7.6317		0.2372	7.60037	7.62991
0.2374	7.89729	7.90471		0.2374	7.80702	7.84193		0.2374	7.72402	7.725		0.2374	7.61666	7.61357		0.2374	7.65859	7.6317		0.2374	7.63743	7.62991
0.2376	7.91839	7.90471		0.2376	7.80827	7.84193		0.2376	7.68111	7.725		0.2376	7.62348	7.61357		0.2376	7.64938	7.6317		0.2376	7.6585	7.62991
0.2378	7.86979	7.90471		0.2378	7.77433	7.84193		0.2378	7.68932	7.725		0.2378	7.56998	7.61357		0.2378	7.64551	7.6317		0.2378	7.65738	7.62991
0.238	7.87078	7.90471		0.238	7.80503	7.84193		0.238	7.68686	7.725		0.238	7.58625	7.61357		0.238	7.63721	7.6317		0.238	7.63304	7.62991
0.2382	7.8571	7.90471		0.2382	7.82006	7.84193		0.2382	7.69439	7.725		0.2382	7.60923	7.61357		0.2382	7.64026	7.6317		0.2382	7.57189	7.62991
0.2384	7.87605	7.90471		0.2384	7.82219	7.84193		0.2384	7.68046	7.725		0.2384	7.59617	7.61357		0.2384	7.60242	7.6317		0.2384	7.59637	7.62991
0.2386	7.83298	7.90471		0.2386	7.83588	7.84193		0.2386	7.68178	7.725		0.2386	7.61415	7.61357		0.2386	7.59838	7.6317		0.2386	7.59928	7.62991
0.2388	7.85881	7.90471		0.2388	7.81969	7.84193		0.2388	7.69995	7.725		0.2388	7.60088	7.61357		0.2388	7.62595	7.6317		0.2388	7.58129	7.62991
0.239	7.92128	7.90471		0.239	7.83909	7.84193		0.239	7.72295	7.725		0.239	7.62587	7.61357		0.239	7.60097	7.6317		0.239	7.68648	7.62991
0.2392	7.92542	7.90471		0.2392	7.81989	7.84193		0.2392	7.71165	7.725		0.2392	7.58469	7.61357		0.2392	7.61317	7.6317		0.2392	7.63762	7.62991
0.2394	7.90059	7.90471		0.2394	7.85272	7.84193		0.2394	7.69911	7.725		0.2394	7.60157	7.61357		0.2394	7.6537	7.6317		0.2394	7.65205	7.62991
0.2396	7.9147	7.90471		0.2396	7.8153	7.84193		0.2396	7.70458	7.725		0.2396	7.61178	7.61357		0.2396	7.67592	7.6317		0.2396	7.65036	7.62991
0.2398	7.89867	7.90471		0.2398	7.86631	7.84193		0.2398	7.71808	7.725		0.2398	7.60503	7.61357		0.2398	7.67205	7.6317		0.2398	7.64686	7.62991
0.24	7.95321	7.90471		0.24	7.85993	7.84193		0.24	7.73278	7.725		0.24	7.6283	7.61357		0.24	7.65393	7.6317		0.24	7.6579	7.62991
0.2402	7.92395	7.90471		0.2402	7.90549	7.84193		0.2402	7.73364	7.725		0.2402	7.64676	7.61357		0.2402	7.64593	7.6317		0.2402	7.63771	7.62991
0.2404	7.94007	7.90471		0.2404	7.90363	7.84193		0.2404	7.73372	7.725		0.2404	7.63708	7.61357		0.2404	7.66903	7.6317		0.2404	7.64406	7.62991
0.2406	7.95015	7.90471		0.2406	7.88028	7.84193		0.2406	7.76031	7.725		0.2406	7.6438	7.61357		0.2406	7.66818	7.6317		0.2406	7.62032	7.62991
0.2408	7.94484	7.90471		0.2408	7.86732	7.84193		0.2408	7.75582	7.725		0.2408	7.62817	7.61357		0.2408	7.65587	7.6317		0.2408	7.58237	7.62991
0.241	7.92276	7.90471		0.241	7.88036	7.84193		0.241	7.71602	7.725		0.241	7.64933	7.61357		0.241	7.62789	7.6317		0.241	7.64058	7.62991
0.2412	7.9101	7.90471		0.2412	7.87266	7.84193		0.2412	7.70938	7.725		0.2412	7.61698	7.61357		0.2412	7.6143	7.6317		0.2412	7.65441	7.62991
0.2414	7.92274	7.90471		0.2414	7.88424	7.84193		0.2414	7.70455	7.725		0.2414	7.61093	7.61357		0.2414	7.61287	7.6317		0.2414	7.65796	7.62991
0.2416	7.90751	7.90471		0.2416	7.86028	7.84193		0.2416	7.67516	7.725		0.2416	7.59455	7.61357		0.2416	7.66375	7.6317		0.2416	7.63392	7.62991
0.2418	7.87802	7.90471		0.2418	7.79639	7.84193		0.2418	7.69536	7.725		0.2418	7.6005	7.61357		0.2418	7.63373	7.6317		0.2418	7.601	7.62991
0.242	7.90667	7.90471		0.242	7.83651	7.84193		0.242	7.69153	7.725		0.242	7.57491	7.61357		0.242	7.62513	7.6317		0.242	7.6595	7.62991
0.2422	7.85249	7.90471		0.2422	7.81052	7.84193		0.2422	7.68466	7.725		0.2422	7.58899	7.61357		0.2422	7.58963	7.6317		0.2422	7.60364	7.62991
0.2424	7.86451	7.90471		0.2424	7.78822	7.84193		0.2424	7.67877	7.725		0.2424	7.6017	7.61357		0.2424	7.60212	7.6317		0.2424	7.58171	7.62991
0.2426	7.86246	7.90471		0.2426	7.81327	7.84193		0.2426	7.67202	7.725		0.2426	7.59066	7.61357		0.2426	7.62716	7.6317		0.2426	7.61143	7.62991
0.2428	7.86813	7.90471		0.2428	7.81173	7.84193		0.2428	7.72685	7.725		0.2428	7.58271	7.61357		0.2428	7.59507	7.6317		0.2428	7.60749	7.62991
0.243	7.83931	7.90471		0.243	7.81901	7.84193		0.243	7.73603	7.725		0.243	7.5707	7.61357		0.243	7.60492	7.6317		0.243	7.66688	7.62991
0.2432	7.90993	7.90471		0.2432	7.8546	7.84193		0.2432	7.66818	7.725		0.2432	7.59596	7.61357		0.2432	7.62074	7.6317		0.2432	7.66697	7.62991
0.2434	7.9107	7.90471		0.2434	7.80635	7.84193		0.2434	7.71479	7.725		0.2434	7.62155	7.61357		0.2434	7.64508	7.6317		0.2434	7.63666	7.62991
0.2436	7.92028	7.90471		0.2436	7.85287	7.84193		0.2436	7.70067	7.725		0.2436	7.61897	7.61357		0.2436	7.62889	7.6317		0.2436	7.63399	7.62991
0.2438	7.93858	7.90471		0.2438	7.84449	7.84193		0.2438	7.74753	7.725		0.2438	7.63055	7.61357		0.2438	7.63716	7.6317		0.2438	7.69296	7.62991
0.244	7.97563	7.90471		0.244	7.8298	7.84193		0.244	7.7637	7.725		0.244	7.63944	7.61357		0.244	7.61514	7.6317		0.244	7.70151	7.62991
0.2442	7.93985	7.90471		0.2442	7.8792	7.84193		0.2442	7.71334	7.725		0.2442	7.63506	7.61357		0.2442	7.63778	7.6317		0.2442	7.61777	7.62991
0.2444	7.89009	7.90471		0.2444	7.87786	7.84193		0.2444	7.72603	7.725		0.2444	7.67893	7.61357		0.2444	7.67577	7.6317		0.2444	7.60004	7.62991
0.2446	7.94456	7.90471		0.2446	7.84511	7.84193		0.2446	7.7401	7.725		0.2446	7.63959	7.61357		0.2446	7.66103	7.6317		0.2446	7.60753	7.62991
0.2448	7.95162	7.90471		0.2448	7.87253	7.84193		0.2448	7.75109	7.725		0.2448	7.62831	7.61357		0.2448	7.61361	7.6317		0.2448	7.66953	7.62991
0.245	7.89155	7.90471		0.245	7.86579	7.84193		0.245	7.70786	7.725		0.245	7.64405	7.61357		0.245	7.61457	7.6317		0.245	7.68465	7.62991
0.2452	7.93135	7.90471		0.2452	7.82924	7.84193		0.2452	7.71872	7.725		0.2452	7.60285	7.61357		0.2452	7.644	7.6317		0.2452	7.62326	7.62991
0.2454	7.97163	7.90471		0.2454	7.83149	7.84193		0.2454	7.68998	7.725		0.2454	7.58749	7.61357		0.2454	7.62159	7.6317		0.2454	7.69088	7.62991
0.2456	7.8937	7.90471		0.2456	7.82499	7.84193		0.2456	7.68741	7.725		0.2456	7.59827	7.61357		0.2456	7.5974	7.6317		0.2456	7.63488	7.62991
0.2458	7.83962	7.90471		0.2458	7.8055	7.84193		0.2458	7.67384	7.725		0.2458	7.60687	7.61357		0.2458	7.63684	7.6317		0.2458	7.58276	7.62991
0.246	7.87785	7.90471		0.246	7.77809	7.84193		0.246	7.66307	7.725		0.246	7.61737	7.61357		0.246	7.67043	7.6317		0.246	7.61073	7.62991
0.2462	7.90429	7.90471		0.2462	7.84112	7.84193		0.2462	7.68127	7.725		0.2462	7.5833	7.61357		0.2462	7.62011	7.6317		0.2462	7.60858	7.62991
0.2464	7.87302	7.90471		0.2464	7.79552	7.84193		0.2464	7.70409	7.725		0.2464	7.61846	7.61357		0.2464	7.66105	7.6317		0.2464	7.59734	7.62991
0.2466	7.91168	7.90471		0.2466	7.8452	7.84193		0.2466	7.69833	7.725		0.2466	7.58082	7.61357		0.2466	7.64032	7.6317		0.2466	7.63276	7.62991
0.2468	7.91812	7.90471		0.2468	7.86569	7.84193		0.2468	7.68615	7.725		0.2468	7.60993	7.61357		0.2468	7.63215	7.6317		0.2468	7.63462	7.62991
0.247	7.92256	7.90471		0.247	7.83139	7.84193		0.247	7.70547	7.725		0.247	7.61468	7.61357		0.247	7.61437	7.6317		0.247	7.62486	7.62991
0.2472	7.91231	7.90471		0.2472	7.84546	7.84193		0.2472	7.73703	7.725		0.2472	7.64265	7.61357		0.2472	7.63995	7.6317		0.2472	7.63359	7.62991
0.2474	7.94285	7.90471		0.2474	7.88954	7.84193		0.2474	7.71901	7.725		0.2474	7.60829	7.61357		0.2474	7.64028	7.6317		0.2474	7.60102	7.62991
0.2476	7.94083	7.90471		0.2476	7.85865	7.84193		0.2476	7.73428	7.725		0.2476	7.62545	7.61357		0.2476	7.66204	7.6317		0.2476	7.61275	7.62991
0.2478	7.91932	7.90471		0.2478	7.86295	7.84193		0.2478	7.75472	7.725		0.2478	7.63303	7.61357		0.2478	7.64949	7.6317		0.2478	7.61888	7.62991
0.248	7.99484	7.90471		0.248	7.8984	7.84193		0.248	7.72089	7.725		0.248	7.64924	7.61357		0.248	7.6476	7.6317		0.248	7.61533	7.62991
0.2482	7.91597	7.90471		0.2482	7.86251	7.84193		0.2482	7.72619	7.725		0.2482	7.64682	7.61357		0.2482	7.64175	7.6317		0.2482	7.64185	7.62991
0.2484	7.92694	7.90471		0.2484	7.87305	7.84193		0.2484	7.74638	7.725		0.2484	7.65459	7.61357		0.2484	7.66274	7.6317		0.2484	7.64895	7.62991
0.2486	7.90242	7.90471		0.2486	7.87362	7.84193		0.2486	7.71325	7.725		0.2486	7.63657	7.61357		0.2486	7.65028	7.6317		0.2486	7.63627	7.62991
0.2488	7.94375	7.90471		0.2488	7.83468	7.84193		0.2488	7.72103	7.725		0.2488	7.65193	7.61357		0.2488	7.66644	7.6317		0.2488	7.6224	7.62991
0.249	7.93138	7.90471		0.249	7.85383	7.84193		0.249	7.73548	7.725		0.249	7.64295	7.61357		0.249	7.62939	7.6317		0.249	7.63954	7.62991
0.2492	7.88512	7.90471		0.2492	7.83774	7.84193		0.2492	7.71583	7.725		0.2492	7.63828	7.61357		0.2492	7.6164	7.6317		0.2492	7.63291	7.62991
0.2494	7.88677	7.90471		0.2494	7.83762	7.84193		0.2494	7.7105	7.725		0.2494	7.57018	7.61357		0.2494	7.6133	7.6317		0.2494	7.5869	7.62991
0.2496	7.842	7.90471		0.2496	7.79762	7.84193		0.2496	7.73634	7.725		0.2496	7.6017	7.61357		0.2496	7.60968	7.6317		0.2496	7.56161	7.62991
0.2498	7.85683	7.90471		0.2498	7.81346	7.84193		0.2498	7.7248	7.725		0.2498	7.60327	7.61357		0.2498	7.62463	7.6317		0.2498	7.63014	7.62991
0.25	7.87173	7.90471		0.25	7.81914	7.84193		0.25	7.70982	7.725		0.25	7.6008	7.61357		0.25	7.60733	7.6317		0.25	7.60618	7.62991
0.2502	7.89994	7.90471		0.2502	7.77911	7.84193		0.2502	7.7434	7.725		0.2502	7.60363	7.61357		0.2502	7.61894	7.6317		0.2502	7.64197	7.62991
0.2504	7.86701	7.90471		0.2504	7.78926	7.84193		0.2504	7.72996	7.725		0.2504	7.57855	7.61357		0.2504	7.62576	7.6317		0.2504	7.62277	7.62991
0.2506	7.89233	7.90471		0.2506	7.83684	7.84193		0.2506	7.72623	7.725		0.2506	7.64183	7.61357		0.2506	7.65015	7.6317		0.2506	7.59464	7.62991
0.2508	7.89008	7.90471		0.2508	7.83657	7.84193		0.2508	7.71177	7.725		0.2508	7.64649	7.61357		0.2508	7.58679	7.6317		0.2508	7.66629	7.62991
0.251	7.87336	7.90471		0.251	7.87087	7.84193		0.251	7.71376	7.725		0.251	7.64855	7.61357		0.251	7.63331	7.6317		0.251	7.66345	7.62991
0.2512	7.91389	7.90471		0.2512	7.8226	7.84193		0.2512	7.734	7.725		0.2512	7.64141	7.61357		0.2512	7.64469	7.6317		0.2512	7.66569	7.62991
0.2514	7.91393	7.90471		0.2514	7.8678	7.84193		0.2514	7.73568	7.725		0.2514	7.64369	7.61357		0.2514	7.67709	7.6317		0.2514	7.67596	7.62991
0.2516	7.91862	7.90471		0.2516	7.87878	7.84193		0.2516	7.75449	7.725		0.2516	7.62707	7.61357		0.2516	7.65834	7.6317		0.2516	7.63178	7.62991
0.2518	7.89435	7.90471		0.2518	7.86182	7.84193		0.2518	7.73847	7.725		0.2518	7.6244	7.61357		0.2518	7.65766	7.6317		0.2518	7.64428	7.62991
0.252	7.91946	7.90471		0.252	7.83451	7.84193		0.252	7.72668	7.725		0.252	7.60298	7.61357		0.252	7.67452	7.6317		0.252	7.6759	7.62991
0.2522	7.93447	7.90471		0.2522	7.8335	7.84193		0.2522	7.75133	7.725		0.2522	7.66716	7.61357		0.2522	7.68325	7.6317		0.2522	7.61761	7.62991
0.2524	7.93965	7.90471		0.2524	7.84651	7.84193		0.2524	7.73223	7.725		0.2524	7.65746	7.61357		0.2524	7.6583	7.6317		0.2524	7.64048	7.62991
0.2526	7.92525	7.90471		0.2526	7.85998	7.84193		0.2526	7.7144	7.725		0.2526	7.61359	7.61357		0.2526	7.6532	7.6317		0.2526	7.62647	7.62991
0.2528	7.88607	7.90471		0.2528	7.85785	7.84193		0.2528	7.72527	7.725		0.2528	7.62011	7.61357		0.2528	7.63328	7.6317		0.2528	7.60548	7.62991
0.253	7.89256	7.90471		0.253	7.83401	7.84193		0.253	7.69667	7.725		0.253	7.61013	7.61357		0.253	7.60232	7.6317		0.253	7.62046	7.62991
0.2532	7.88629	7.90471		0.2532	7.82723	7.84193		0.2532	7.70536	7.725		0.2532	7.59808	7.61357		0.2532	7.64921	7.6317		0.2532	7.62614	7.62991
0.2534	7.89621	7.90471		0.2534	7.81515	7.84193		0.2534	7.70494	7.725		0.2534	7.54105	7.61357		0.2534	7.60787	7.6317		0.2534	7.62819	7.62991
0.2536	7.90104	7.90471		0.2536	7.79219	7.84193		0.2536	7.70618	7.725		0.2536	7.61279	7.61357		0.2536	7.60177	7.6317		0.2536	7.63603	7.62991
0.2538	7.89443	7.90471		0.2538	7.79934	7.84193		0.2538	7.67529	7.725		0.2538	7.57253	7.61357		0.2538	7.62217	7.6317		0.2538	7.59472	7.62991
0.254	7.86519	7.90471		0.254	7.80671	7.84193		0.254	7.72002	7.725		0.254	7.60302	7.61357		0.254	7.62508	7.6317		0.254	7.60264	7.62991
0.2542	7.88632	7.90471		0.2542	7.83544	7.84193		0.2542	7.67591	7.725		0.2542	7.59667	7.61357		0.2542	7.57557	7.6317		0.2542	7.57686	7.62991
0.2544	7.9126	7.90471		0.2544	7.79576	7.84193		0.2544	7.69897	7.725		0.2544	7.57579	7.61357		0.2544	7.6088	7.6317		0.2544	7.65444	7.62991
0.2546	7.89621	7.90471		0.2546	7.8077	7.84193		0.2546	7.73327	7.725		0.2546	7.56898	7.61357		0.2546	7.63905	7.6317		0.2546	7.64113	7.62991
0.2548	7.90151	7.90471		0.2548	7.81206	7.84193		0.2548	7.73031	7.725		0.2548	7.63922	7.61357		0.2548	7.62968	7.6317		0.2548	7.64591	7.62991
0.255	7.93579	7.90471		0.255	7.82676	7.84193		0.255	7.71209	7.725		0.255	7.63972	7.61357		0.255	7.62789	7.6317		0.255	7.6302	7.62991
0.2552	7.90746	7.90471		0.2552	7.85692	7.84193		0.2552	7.70002	7.725		0.2552	7.63586	7.61357		0.2552	7.64225	7.6317		0.2552	7.63674	7.62991
0.2554	7.92611	7.90471		0.2554	7.84325	7.84193		0.2554	7.76206	7.725		0.2554	7.6324	7.61357		0.2554	7.65813	7.6317		0.2554	7.67444	7.62991
0.2556	7.94245	7.90471		0.2556	7.83757	7.84193		0.2556	7.74578	7.725		0.2556	7.60557	7.61357		0.2556	7.64904	7.6317		0.2556	7.65978	7.62991
0.2558	7.89913	7.90471		0.2558	7.87486	7.84193		0.2558	7.73542	7.725		0.2558	7.61585	7.61357		0.2558	7.63204	7.6317		0.2558	7.60621	7.62991
0.256	7.9536	7.90471		0.256	7.88232	7.84193		0.256	7.74161	7.725		0.256	7.61461	7.61357		0.256	7.63959	7.6317		0.256	7.68977	7.62991
0.2562	7.93611	7.90471		0.2562	7.84978	7.84193		0.2562	7.72381	7.725		0.2562	7.64923	7.61357		0.2562	7.66765	7.6317		0.2562	7.61335	7.62991
0.2564	7.89951	7.90471		0.2564	7.83984	7.84193		0.2564	7.77442	7.725		0.2564	7.63532	7.61357		0.2564	7.64277	7.6317		0.2564	7.63778	7.62991
0.2566	7.88633	7.90471		0.2566	7.85348	7.84193		0.2566	7.75315	7.725		0.2566	7.60137	7.61357		0.2566	7.62222	7.6317		0.2566	7.61688	7.62991
0.2568	7.89901	7.90471		0.2568	7.84257	7.84193		0.2568	7.69908	7.725		0.2568	7.59998	7.61357		0.2568	7.67529	7.6317		0.2568	7.65878	7.62991
0.257	7.89245	7.90471		0.257	7.84071	7.84193		0.257	7.67806	7.725		0.257	7.61143	7.61357		0.257	7.66602	7.6317		0.257	7.63355	7.62991
0.2572	7.89603	7.90471		0.2572	7.8388	7.84193		0.2572	7.72052	7.725		0.2572	7.57776	7.61357		0.2572	7.61166	7.6317		0.2572	7.61741	7.62991
0.2574	7.89136	7.90471		0.2574	7.81989	7.84193		0.2574	7.70949	7.725		0.2574	7.63246	7.61357		0.2574	7.60685	7.6317		0.2574	7.62267	7.62991
0.2576	7.88524	7.90471		0.2576	7.79334	7.84193		0.2576	7.72805	7.725		0.2576	7.60673	7.61357		0.2576	7.63254	7.6317		0.2576	7.63293	7.62991
0.2578	7.89273	7.90471		0.2578	7.80111	7.84193		0.2578	7.6638	7.725		0.2578	7.61554	7.61357		0.2578	7.62194	7.6317		0.2578	7.65561	7.62991
0.258	7.89116	7.90471		0.258	7.81477	7.84193		0.258	7.67877	7.725		0.258	7.60338	7.61357		0.258	7.58632	7.6317		0.258	7.66297	7.62991
0.2582	7.90009	7.90471		0.2582	7.8086	7.84193		0.2582	7.71194	7.725		0.2582	7.58382	7.61357		0.2582	7.59345	7.6317		0.2582	7.6136	7.62991
0.2584	7.90972	7.90471		0.2584	7.8196	7.84193		0.2584	7.73473	7.725		0.2584	7.60179	7.61357		0.2584	7.63514	7.6317		0.2584	7.67443	7.62991
0.2586	7.91429	7.90471		0.2586	7.80087	7.84193		0.2586	7.74053	7.725		0.2586	7.55825	7.61357		0.2586	7.63319	7.6317		0.2586	7.67717	7.62991
0.2588	7.90335	7.90471		0.2588	7.84615	7.84193		0.2588	7.72107	7.725		0.2588	7.60745	7.61357		0.2588	7.61905	7.6317		0.2588	7.6553	7.62991
0.259	7.90513	7.90471		0.259	7.83055	7.84193		0.259	7.71882	7.725		0.259	7.60671	7.61357		0.259	7.62467	7.6317		0.259	7.63091	7.62991
0.2592	7.87816	7.90471		0.2592	7.86565	7.84193		0.2592	7.73131	7.725		0.2592	7.60391	7.61357		0.2592	7.64212	7.6317		0.2592	7.63918	7.62991
0.2594	7.90323	7.90471		0.2594	7.82773	7.84193		0.2594	7.69087	7.725		0.2594	7.62683	7.61357		0.2594	7.66414	7.6317		0.2594	7.65088	7.62991
0.2596	7.90282	7.90471		0.2596	7.88262	7.84193		0.2596	7.71663	7.725		0.2596	7.62699	7.61357		0.2596	7.66875	7.6317		0.2596	7.63992	7.62991
0.2598	7.92516	7.90471		0.2598	7.86937	7.84193		0.2598	7.73606	7.725		0.2598	7.65922	7.61357		0.2598	7.64592	7.6317		0.2598	7.66471	7.62991
0.26	7.92633	7.90471		0.26	7.88857	7.84193		0.26	7.71049	7.725		0.26	7.66686	7.61357		0.26	7.64733	7.6317		0.26	7.64765	7.62991
0.2602	7.87518	7.90471		0.2602	7.85637	7.84193		0.2602	7.68865	7.725		0.2602	7.63853	7.61357		0.2602	7.66718	7.6317		0.2602	7.65812	7.62991
0.2604	7.92051	7.90471		0.2604	7.83359	7.84193		0.2604	7.6874	7.725		0.2604	7.61306	7.61357		0.2604	7.68781	7.6317		0.2604	7.65083	7.62991
0.2606	7.93112	7.90471		0.2606	7.79481	7.84193		0.2606	7.71679	7.725		0.2606	7.62059	7.61357		0.2606	7.63563	7.6317		0.2606	7.61366	7.62991
0.2608	7.9278	7.90471		0.2608	7.85829	7.84193		0.2608	7.69182	7.725		0.2608	7.62454	7.61357		0.2608	7.65864	7.6317		0.2608	7.62225	7.62991
0.261	7.90568	7.90471		0.261	7.82876	7.84193		0.261	7.68895	7.725		0.261	7.59916	7.61357		0.261	7.62035	7.6317		0.261	7.63066	7.62991
0.2612	7.83537	7.90471		0.2612	7.83851	7.84193		0.2612	7.68546	7.725		0.2612	7.60201	7.61357		0.2612	7.6038	7.6317		0.2612	7.63809	7.62991
0.2614	7.90009	7.90471		0.2614	7.80576	7.84193		0.2614	7.6866	7.725		0.2614	7.60637	7.61357		0.2614	7.62721	7.6317		0.2614	7.59343	7.62991
0.2616	7.89569	7.90471		0.2616	7.8551	7.84193		0.2616	7.68557	7.725		0.2616	7.59893	7.61357		0.2616	7.62301	7.6317		0.2616	7.62618	7.62991
0.2618	7.91852	7.90471		0.2618	7.82567	7.84193		0.2618	7.69897	7.725		0.2618	7.55081	7.61357		0.2618	7.61401	7.6317		0.2618	7.61271	7.62991
0.262	7.92332	7.90471		0.262	7.83583	7.84193		0.262	7.70736	7.725		0.262	7.59076	7.61357		0.262	7.60279	7.6317		0.262	7.63822	7.62991
0.2622	7.91342	7.90471		0.2622	7.85047	7.84193		0.2622	7.70402	7.725		0.2622	7.60835	7.61357		0.2622	7.62366	7.6317		0.2622	7.64378	7.62991
0.2624	7.88265	7.90471		0.2624	7.86655	7.84193		0.2624	7.71909	7.725		0.2624	7.62026	7.61357		0.2624	7.62023	7.6317		0.2624	7.65705	7.62991
0.2626	7.92024	7.90471		0.2626	7.83953	7.84193		0.2626	7.72113	7.725		0.2626	7.60823	7.61357		0.2626	7.62683	7.6317		0.2626	7.6114	7.62991
0.2628	7.93742	7.90471		0.2628	7.88802	7.84193		0.2628	7.69334	7.725		0.2628	7.61098	7.61357		0.2628	7.63032	7.6317		0.2628	7.63406	7.62991
0.263	7.92299	7.90471		0.263	7.89176	7.84193		0.263	7.76688	7.725		0.263	7.64652	7.61357		0.263	7.64553	7.6317		0.263	7.65543	7.62991
0.2632	7.88499	7.90471		0.2632	7.86584	7.84193		0.2632	7.72244	7.725		0.2632	7.66165	7.61357		0.2632	7.62424	7.6317		0.2632	7.62986	7.62991
0.2634	7.89046	7.90471		0.2634	7.86413	7.84193		0.2634	7.70606	7.725		0.2634	7.6274	7.61357		0.2634	7.65179	7.6317		0.2634	7.63359	7.62991
0.2636	7.9055	7.90471		0.2636	7.85542	7.84193		0.2636	7.76577	7.725		0.2636	7.62334	7.61357		0.2636	7.64591	7.6317		0.2636	7.61468	7.62991
0.2638	7.90688	7.90471		0.2638	7.89129	7.84193		0.2638	7.74369	7.725		0.2638	7.61976	7.61357		0.2638	7.62408	7.6317		0.2638	7.6327	7.62991
0.264	7.89022	7.90471		0.264	7.91582	7.84193		0.264	7.76205	7.725		0.264	7.59557	7.61357		0.264	7.64251	7.6317		0.264	7.63654	7.62991
0.2642	7.88731	7.90471		0.2642	7.86116	7.84193		0.2642	7.68853	7.725		0.2642	7.60008	7.61357		0.2642	7.63717	7.6317		0.2642	7.66064	7.62991
0.2644	7.88603	7.90471		0.2644	7.81972	7.84193		0.2644	7.72014	7.725		0.2644	7.62135	7.61357		0.2644	7.60175	7.6317		0.2644	7.6402	7.62991
0.2646	7.88523	7.90471		0.2646	7.80465	7.84193		0.2646	7.65787	7.725		0.2646	7.61701	7.61357		0.2646	7.62631	7.6317		0.2646	7.6454	7.62991
0.2648	7.88719	7.90471		0.2648	7.81844	7.84193		0.2648	7.69912	7.725		0.2648	7.63164	7.61357		0.2648	7.63624	7.6317		0.2648	7.60097	7.62991
0.265	7.91764	7.90471		0.265	7.85967	7.84193		0.265	7.6418	7.725		0.265	7.57268	7.61357		0.265	7.59863	7.6317		0.265	7.55251	7.62991
0.2652	7.87055	7.90471		0.2652	7.82759	7.84193		0.2652	7.67331	7.725		0.2652	7.60769	7.61357		0.2652	7.63653	7.6317		0.2652	7.56933	7.62991
0.2654	7.90306	7.90471		0.2654	7.81269	7.84193		0.2654	7.69105	7.725		0.2654	7.61338	7.61357		0.2654	7.57321	7.6317		0.2654	7.58449	7.62991
0.2656	7.88522	7.90471		0.2656	7.86924	7.84193		0.2656	7.68857	7.725		0.2656	7.55706	7.61357		0.2656	7.61177	7.6317		0.2656	7.62771	7.62991
0.2658	7.82844	7.90471		0.2658	7.84754	7.84193		0.2658	7.68045	7.725		0.2658	7.54763	7.61357		0.2658	7.60403	7.6317		0.2658	7.65159	7.62991
0.266	7.83366	7.90471		0.266	7.86257	7.84193		0.266	7.71304	7.725		0.266	7.62657	7.61357		0.266	7.61529	7.6317		0.266	7.66409	7.62991
0.2662	7.89808	7.90471		0.2662	7.80399	7.84193		0.2662	7.68651	7.725		0.2662	7.6195	7.61357		0.2662	7.62859	7.6317		0.2662	7.6471	7.62991
0.2664	7.92203	7.90471		0.2664	7.83389	7.84193		0.2664	7.71648	7.725		0.2664	7.61657	7.61357		0.2664	7.60642	7.6317		0.2664	7.65721	7.62991
0.2666	7.90171	7.90471		0.2666	7.86422	7.84193		0.2666	7.73002	7.725		0.2666	7.62637	7.61357		0.2666	7.63098	7.6317		0.2666	7.67749	7.62991
0.2668	7.91523	7.90471		0.2668	7.8754	7.84193		0.2668	7.70624	7.725		0.2668	7.61511	7.61357		0.2668	7.68388	7.6317		0.2668	7.67018	7.62991
0.267	7.9001	7.90471		0.267	7.83391	7.84193		0.267	7.71148	7.725		0.267	7.60202	7.61357		0.267	7.64858	7.6317		0.267	7.62709	7.62991
0.2672	7.91242	7.90471		0.2672	7.8399	7.84193		0.2672	7.75152	7.725		0.2672	7.61729	7.61357		0.2672	7.64085	7.6317		0.2672	7.5972	7.62991
0.2674	7.9461	7.90471		0.2674	7.85203	7.84193		0.2674	7.69808	7.725		0.2674	7.6656	7.61357		0.2674	7.62769	7.6317		0.2674	7.63859	7.62991
0.2676	7.90471	7.90471		0.2676	7.84268	7.84193		0.2676	7.72032	7.725		0.2676	7.62999	7.61357		0.2676	7.64924	7.6317		0.2676	7.63096	7.62991
0.2678	7.94124	7.90471		0.2678	7.8973	7.84193		0.2678	7.72927	7.725		0.2678	7.64186	7.61357		0.2678	7.66383	7.6317		0.2678	7.63581	7.62991
0.268	7.9248	7.90471		0.268	7.88862	7.84193		0.268	7.71335	7.725		0.268	7.62187	7.61357		0.268	7.64542	7.6317		0.268	7.62373	7.62991
0.2682	7.91446	7.90471		0.2682	7.85309	7.84193		0.2682	7.7248	7.725		0.2682	7.60385	7.61357		0.2682	7.62917	7.6317		0.2682	7.65602	7.62991
0.2684	7.89852	7.90471		0.2684	7.85676	7.84193		0.2684	7.69181	7.725		0.2684	7.62604	7.61357		0.2684	7.67396	7.6317		0.2684	7.63654	7.62991
0.2686	7.88679	7.90471		0.2686	7.82996	7.84193		0.2686	7.66399	7.725		0.2686	7.59164	7.61357		0.2686	7.65414	7.6317		0.2686	7.63072	7.62991
0.2688	7.88612	7.90471		0.2688	7.82815	7.84193		0.2688	7.69193	7.725		0.2688	7.60722	7.61357		0.2688	7.61971	7.6317		0.2688	7.65618	7.62991
0.269	7.89929	7.90471		0.269	7.82819	7.84193		0.269	7.67799	7.725		0.269	7.5777	7.61357		0.269	7.60493	7.6317		0.269	7.66711	7.62991
0.2692	7.88365	7.90471		0.2692	7.80621	7.84193		0.2692	7.68353	7.725		0.2692	7.57901	7.61357		0.2692	7.63908	7.6317		0.2692	7.63545	7.62991
0.2694	7.90241	7.90471		0.2694	7.83116	7.84193		0.2694	7.69977	7.725		0.2694	7.57758	7.61357		0.2694	7.61339	7.6317		0.2694	7.61944	7.62991
0.2696	7.86385	7.90471		0.2696	7.81708	7.84193		0.2696	7.69477	7.725		0.2696	7.61881	7.61357		0.2696	7.63917	7.6317		0.2696	7.60873	7.62991
0.2698	7.86495	7.90471		0.2698	7.85282	7.84193		0.2698	7.70582	7.725		0.2698	7.60702	7.61357		0.2698	7.62084	7.6317		0.2698	7.6163	7.62991
0.27	7.88395	7.90471		0.27	7.84133	7.84193		0.27	7.7557	7.725		0.27	7.59369	7.61357		0.27	7.64376	7.6317		0.27	7.6199	7.62991
0.2702	7.90028	7.90471		0.2702	7.82359	7.84193		0.2702	7.7317	7.725		0.2702	7.59016	7.61357		0.2702	7.63109	7.6317		0.2702	7.67722	7.62991
0.2704	7.89955	7.90471		0.2704	7.82916	7.84193		0.2704	7.70233	7.725		0.2704	7.63145	7.61357		0.2704	7.60519	7.6317		0.2704	7.63598	7.62991
0.2706	7.92768	7.90471		0.2706	7.84342	7.84193		0.2706	7.71077	7.725		0.2706	7.59937	7.61357		0.2706	7.63059	7.6317		0.2706	7.66192	7.62991
0.2708	7.94816	7.90471		0.2708	7.85632	7.84193		0.2708	7.72545	7.725		0.2708	7.60614	7.61357		0.2708	7.63943	7.6317		0.2708	7.6511	7.62991
0.271	7.94225	7.90471		0.271	7.86075	7.84193		0.271	7.71529	7.725		0.271	7.62664	7.61357		0.271	7.63546	7.6317		0.271	7.6137	7.62991
0.2712	7.92351	7.90471		0.2712	7.87567	7.84193		0.2712	7.73803	7.725		0.2712	7.66491	7.61357		0.2712	7.6444	7.6317		0.2712	7.64551	7.62991
0.2714	7.92839	7.90471		0.2714	7.8854	7.84193		0.2714	7.73131	7.725		0.2714	7.62574	7.61357		0.2714	7.63716	7.6317		0.2714	7.65436	7.62991
0.2716	7.95513	7.90471		0.2716	7.85899	7.84193		0.2716	7.76076	7.725		0.2716	7.65322	7.61357		0.2716	7.65402	7.6317		0.2716	7.63229	7.62991
0.2718	7.89189	7.90471		0.2718	7.87101	7.84193		0.2718	7.74839	7.725		0.2718	7.65055	7.61357		0.2718	7.63576	7.6317		0.2718	7.68205	7.62991
0.272	7.91518	7.90471		0.272	7.83347	7.84193		0.272	7.71631	7.725		0.272	7.60983	7.61357		0.272	7.61687	7.6317		0.272	7.61836	7.62991
0.2722	7.91297	7.90471		0.2722	7.84358	7.84193		0.2722	7.70599	7.725		0.2722	7.63503	7.61357		0.2722	7.60821	7.6317		0.2722	7.63705	7.62991
0.2724	7.88465	7.90471		0.2724	7.83627	7.84193		0.2724	7.70636	7.725		0.2724	7.59998	7.61357		0.2724	7.63692	7.6317		0.2724	7.60331	7.62991
0.2726	7.88962	7.90471		0.2726	7.82378	7.84193		0.2726	7.70764	7.725		0.2726	7.59195	7.61357		0.2726	7.61376	7.6317		0.2726	7.63876	7.62991
0.2728	7.86712	7.90471		0.2728	7.85199	7.84193		0.2728	7.70895	7.725		0.2728	7.58781	7.61357		0.2728	7.63205	7.6317		0.2728	7.61642	7.62991
0.273	7.87152	7.90471		0.273	7.84432	7.84193		0.273	7.683	7.725		0.273	7.59493	7.61357		0.273	7.60673	7.6317		0.273	7.59768	7.62991
0.2732	7.8987	7.90471		0.2732	7.855	7.84193		0.2732	7.68916	7.725		0.2732	7.56747	7.61357		0.2732	7.6181	7.6317		0.2732	7.5974	7.62991
0.2734	7.90985	7.90471		0.2734	7.83868	7.84193		0.2734	7.70802	7.725		0.2734	7.63721	7.61357		0.2734	7.63992	7.6317		0.2734	7.64121	7.62991
0.2736	7.89008	7.90471		0.2736	7.85859	7.84193		0.2736	7.66384	7.725		0.2736	7.62319	7.61357		0.2736	7.63414	7.6317		0.2736	7.66003	7.62991
0.2738	7.86499	7.90471		0.2738	7.85576	7.84193		0.2738	7.70336	7.725		0.2738	7.60991	7.61357		0.2738	7.59973	7.6317		0.2738	7.60891	7.62991
0.274	7.90553	7.90471		0.274	7.80738	7.84193		0.274	7.72157	7.725		0.274	7.62805	7.61357		0.274	7.64184	7.6317		0.274	7.58628	7.62991
0.2742	7.87105	7.90471		0.2742	7.84287	7.84193		0.2742	7.70967	7.725		0.2742	7.59542	7.61357		0.2742	7.63326	7.6317		0.2742	7.61542	7.62991
0.2744	7.90524	7.90471		0.2744	7.82606	7.84193		0.2744	7.69515	7.725		0.2744	7.64948	7.61357		0.2744	7.62138	7.6317		0.2744	7.63981	7.62991
0.2746	7.95659	7.90471		0.2746	7.8705	7.84193		0.2746	7.70762	7.725		0.2746	7.65382	7.61357		0.2746	7.62695	7.6317		0.2746	7.62969	7.62991
0.2748	7.91125	7.90471		0.2748	7.86191	7.84193		0.2748	7.72862	7.725		0.2748	7.62096	7.61357		0.2748	7.65163	7.6317		0.2748	7.60226	7.62991
0.275	7.90803	7.90471		0.275	7.84345	7.84193		0.275	7.75011	7.725		0.275	7.61133	7.61357		0.275	7.62794	7.6317		0.275	7.62418	7.62991
0.2752	7.909	7.90471		0.2752	7.85112	7.84193		0.2752	7.73168	7.725		0.2752	7.65729	7.61357		0.2752	7.68636	7.6317		0.2752	7.70077	7.62991
0.2754	7.90598	7.90471		0.2754	7.79928	7.84193		0.2754	7.71086	7.725		0.2754	7.6567	7.61357		0.2754	7.64551	7.6317		0.2754	7.68042	7.62991
0.2756	7.90561	7.90471		0.2756	7.81749	7.84193		0.2756	7.71137	7.725		0.2756	7.61888	7.61357		0.2756	7.62868	7.6317		0.2756	7.63885	7.62991
0.2758	7.88397	7.90471		0.2758	7.81685	7.84193		0.2758	7.72359	7.725		0.2758	7.61237	7.61357		0.2758	7.65288	7.6317		0.2758	7.65779	7.62991
0.276	7.87083	7.90471		0.276	7.85999	7.84193		0.276	7.69619	7.725		0.276	7.60566	7.61357		0.276	7.62248	7.6317		0.276	7.63729	7.62991
0.2762	7.96708	7.90471		0.2762	7.84099	7.84193		0.2762	7.70291	7.725		0.2762	7.60198	7.61357		0.2762	7.63055	7.6317		0.2762	7.64652	7.62991
0.2764	7.94512	7.90471		0.2764	7.82807	7.84193		0.2764	7.68607	7.725		0.2764	7.59333	7.61357		0.2764	7.60665	7.6317		0.2764	7.63026	7.62991
0.2766	7.83961	7.90471		0.2766	7.81674	7.84193		0.2766	7.66365	7.725		0.2766	7.58226	7.61357		0.2766	7.6404	7.6317		0.2766	7.61474	7.62991
0.2768	7.84784	7.90471		0.2768	7.85694	7.84193		0.2768	7.67853	7.725		0.2768	7.64022	7.61357		0.2768	7.64657	7.6317		0.2768	7.59166	7.62991
0.277	7.8951	7.90471		0.277	7.82959	7.84193		0.277	7.68196	7.725		0.277	7.61013	7.61357		0.277	7.63363	7.6317		0.277	7.61337	7.62991
0.2772	7.92011	7.90471		0.2772	7.82595	7.84193		0.2772	7.66859	7.725		0.2772	7.5753	7.61357		0.2772	7.61318	7.6317		0.2772	7.60051	7.62991
0.2774	7.90994	7.90471		0.2774	7.82472	7.84193		0.2774	7.70234	7.725		0.2774	7.56645	7.61357		0.2774	7.63021	7.6317		0.2774	7.66866	7.62991
0.2776	7.89528	7.90471		0.2776	7.8036	7.84193		0.2776	7.74463	7.725		0.2776	7.59106	7.61357		0.2776	7.62051	7.6317		0.2776	7.61336	7.62991
0.2778	7.88437	7.90471		0.2778	7.83486	7.84193		0.2778	7.73137	7.725		0.2778	7.61725	7.61357		0.2778	7.62408	7.6317		0.2778	7.61004	7.62991
0.278	7.91424	7.90471		0.278	7.81061	7.84193		0.278	7.69378	7.725		0.278	7.60437	7.61357		0.278	7.62495	7.6317		0.278	7.63471	7.62991
0.2782	7.90138	7.90471		0.2782	7.85063	7.84193		0.2782	7.68845	7.725		0.2782	7.65729	7.61357		0.2782	7.65439	7.6317		0.2782	7.62736	7.62991
0.2784	7.91409	7.90471		0.2784	7.83743	7.84193		0.2784	7.7329	7.725		0.2784	7.63079	7.61357		0.2784	7.63764	7.6317		0.2784	7.635	7.62991
0.2786	7.92754	7.90471		0.2786	7.85786	7.84193		0.2786	7.7256	7.725		0.2786	7.65787	7.61357		0.2786	7.66703	7.6317		0.2786	7.60296	7.62991
0.2788	7.94346	7.90471		0.2788	7.88659	7.84193		0.2788	7.71232	7.725		0.2788	7.6554	7.61357		0.2788	7.65066	7.6317		0.2788	7.65544	7.62991
0.279	7.91265	7.90471		0.279	7.873	7.84193		0.279	7.73585	7.725		0.279	7.63963	7.61357		0.279	7.65033	7.6317		0.279	7.64955	7.62991
0.2792	7.95456	7.90471		0.2792	7.84436	7.84193		0.2792	7.78311	7.725		0.2792	7.63903	7.61357		0.2792	7.64475	7.6317		0.2792	7.64983	7.62991
0.2794	7.91223	7.90471		0.2794	7.82315	7.84193		0.2794	7.72373	7.725		0.2794	7.65772	7.61357		0.2794	7.67359	7.6317		0.2794	7.65053	7.62991
0.2796	7.89166	7.90471		0.2796	7.85356	7.84193		0.2796	7.73219	7.725		0.2796	7.62297	7.61357		0.2796	7.66911	7.6317		0.2796	7.63612	7.62991
0.2798	7.90051	7.90471		0.2798	7.88717	7.84193		0.2798	7.73917	7.725		0.2798	7.57317	7.61357		0.2798	7.61736	7.6317		0.2798	7.63448	7.62991
0.28	7.87032	7.90471		0.28	7.84273	7.84193		0.28	7.67892	7.725		0.28	7.59439	7.61357		0.28	7.63354	7.6317		0.28	7.60661	7.62991
0.2802	7.9249	7.90471		0.2802	7.81131	7.84193		0.2802	7.69314	7.725		0.2802	7.61617	7.61357		0.2802	7.63089	7.6317		0.2802	7.63275	7.62991
0.2804	7.90891	7.90471		0.2804	7.80518	7.84193		0.2804	7.72315	7.725		0.2804	7.5965	7.61357		0.2804	7.61954	7.6317		0.2804	7.64913	7.62991
0.2806	7.91056	7.90471		0.2806	7.77755	7.84193		0.2806	7.71214	7.725		0.2806	7.62742	7.61357		0.2806	7.58634	7.6317		0.2806	7.57143	7.62991
0.2808	7.87452	7.90471		0.2808	7.78392	7.84193		0.2808	7.72234	7.725		0.2808	7.60703	7.61357		0.2808	7.61852	7.6317		0.2808	7.55908	7.62991
0.281	7.88339	7.90471		0.281	7.80467	7.84193		0.281	7.70002	7.725		0.281	7.60641	7.61357		0.281	7.63097	7.6317		0.281	7.58935	7.62991
0.2812	7.87603	7.90471		0.2812	7.82992	7.84193		0.2812	7.71514	7.725		0.2812	7.59229	7.61357		0.2812	7.62146	7.6317		0.2812	7.60907	7.62991
0.2814	7.87638	7.90471		0.2814	7.83295	7.84193		0.2814	7.70248	7.725		0.2814	7.63133	7.61357		0.2814	7.65331	7.6317		0.2814	7.63861	7.62991
0.2816	7.8827	7.90471		0.2816	7.85076	7.84193		0.2816	7.73556	7.725		0.2816	7.61426	7.61357		0.2816	7.61602	7.6317		0.2816	7.61938	7.62991
0.2818	7.94516	7.90471		0.2818	7.82663	7.84193		0.2818	7.72186	7.725		0.2818	7.63549	7.61357		0.2818	7.63841	7.6317		0.2818	7.65644	7.62991
0.282	7.88027	7.90471		0.282	7.82357	7.84193		0.282	7.70512	7.725		0.282	7.6585	7.61357		0.282	7.65103	7.6317		0.282	7.64346	7.62991
0.2822	7.9351	7.90471		0.2822	7.85045	7.84193		0.2822	7.70278	7.725		0.2822	7.5825	7.61357		0.2822	7.68416	7.6317		0.2822	7.65222	7.62991
0.2824	7.95566	7.90471		0.2824	7.85015	7.84193		0.2824	7.72897	7.725		0.2824	7.61858	7.61357		0.2824	7.65457	7.6317		0.2824	7.6385	7.62991
0.2826	7.91571	7.90471		0.2826	7.85914	7.84193		0.2826	7.75211	7.725		0.2826	7.61361	7.61357		0.2826	7.63096	7.6317		0.2826	7.64066	7.62991
0.2828	7.91742	7.90471		0.2828	7.8597	7.84193		0.2828	7.74688	7.725		0.2828	7.65616	7.61357		0.2828	7.64299	7.6317		0.2828	7.65901	7.62991
0.283	7.89114	7.90471		0.283	7.86823	7.84193		0.283	7.72191	7.725		0.283	7.64125	7.61357		0.283	7.68762	7.6317		0.283	7.62823	7.62991
0.2832	7.92149	7.90471		0.2832	7.83844	7.84193		0.2832	7.7185	7.725		0.2832	7.65459	7.61357		0.2832	7.65894	7.6317		0.2832	7.67946	7.62991
0.2834	7.9048	7.90471		0.2834	7.81876	7.84193		0.2834	7.7219	7.725		0.2834	7.62736	7.61357		0.2834	7.65111	7.6317		0.2834	7.65623	7.62991
0.2836	7.88916	7.90471		0.2836	7.85798	7.84193		0.2836	7.71762	7.725		0.2836	7.62093	7.61357		0.2836	7.64016	7.6317		0.2836	7.66505	7.62991
0.2838	7.86604	7.90471		0.2838	7.82736	7.84193		0.2838	7.74151	7.725		0.2838	7.58596	7.61357		0.2838	7.59804	7.6317		0.2838	7.67268	7.62991
0.284	7.88065	7.90471		0.284	7.83213	7.84193		0.284	7.69987	7.725		0.284	7.59427	7.61357		0.284	7.63981	7.6317		0.284	7.6015	7.62991
0.2842	7.93864	7.90471		0.2842	7.82891	7.84193		0.2842	7.71459	7.725		0.2842	7.63365	7.61357		0.2842	7.62345	7.6317		0.2842	7.63794	7.62991
0.2844	7.9422	7.90471		0.2844	7.84498	7.84193		0.2844	7.69937	7.725		0.2844	7.6195	7.61357		0.2844	7.6254	7.6317		0.2844	7.60422	7.62991
0.2846	7.93745	7.90471		0.2846	7.81825	7.84193		0.2846	7.68015	7.725		0.2846	7.61731	7.61357		0.2846	7.64942	7.6317		0.2846	7.59763	7.62991
0.2848	7.88965	7.90471		0.2848	7.79723	7.84193		0.2848	7.71588	7.725		0.2848	7.61058	7.61357		0.2848	7.60415	7.6317		0.2848	7.62411	7.62991
0.285	7.91101	7.90471		0.285	7.80747	7.84193		0.285	7.71812	7.725		0.285	7.60811	7.61357		0.285	7.64006	7.6317		0.285	7.59924	7.62991
0.2852	7.86933	7.90471		0.2852	7.81961	7.84193		0.2852	7.6924	7.725		0.2852	7.62528	7.61357		0.2852	7.63603	7.6317		0.2852	7.61266	7.62991
0.2854	7.89679	7.90471		0.2854	7.84687	7.84193		0.2854	7.69005	7.725		0.2854	7.60883	7.61357		0.2854	7.61727	7.6317		0.2854	7.61564	7.62991
0.2856	7.9641	7.90471		0.2856	7.82109	7.84193		0.2856	7.70911	7.725		0.2856	7.60805	7.61357		0.2856	7.62416	7.6317		0.2856	7.57868	7.62991
0.2858	7.91162	7.90471		0.2858	7.83577	7.84193		0.2858	7.71729	7.725		0.2858	7.6551	7.61357		0.2858	7.62379	7.6317		0.2858	7.63589	7.62991
0.286	7.92805	7.90471		0.286	7.86136	7.84193		0.286	7.71051	7.725		0.286	7.62089	7.61357		0.286	7.61709	7.6317		0.286	7.58528	7.62991
0.2862	7.89094	7.90471		0.2862	7.91829	7.84193		0.2862	7.74242	7.725		0.2862	7.62252	7.61357		0.2862	7.63055	7.6317		0.2862	7.62918	7.62991
0.2864	7.97205	7.90471		0.2864	7.90359	7.84193		0.2864	7.74686	7.725		0.2864	7.64557	7.61357		0.2864	7.66148	7.6317		0.2864	7.64662	7.62991
0.2866	7.92559	7.90471		0.2866	7.86487	7.84193		0.2866	7.74158	7.725		0.2866	7.66572	7.61357		0.2866	7.6481	7.6317		0.2866	7.6475	7.62991
0.2868	7.93418	7.90471		0.2868	7.89063	7.84193		0.2868	7.77902	7.725		0.2868	7.62924	7.61357		0.2868	7.64485	7.6317		0.2868	7.64114	7.62991
0.287	7.91612	7.90471		0.287	7.85615	7.84193		0.287	7.72597	7.725		0.287	7.60898	7.61357		0.287	7.63455	7.6317		0.287	7.6263	7.62991
0.2872	7.90522	7.90471		0.2872	7.90701	7.84193		0.2872	7.71239	7.725		0.2872	7.62248	7.61357		0.2872	7.64841	7.6317		0.2872	7.6193	7.62991
0.2874	7.91919	7.90471		0.2874	7.87402	7.84193		0.2874	7.7096	7.725		0.2874	7.6353	7.61357		0.2874	7.65202	7.6317		0.2874	7.67463	7.62991
0.2876	7.87969	7.90471		0.2876	7.84536	7.84193		0.2876	7.70197	7.725		0.2876	7.61801	7.61357		0.2876	7.60708	7.6317		0.2876	7.65875	7.62991
0.2878	7.92199	7.90471		0.2878	7.84838	7.84193		0.2878	7.69842	7.725		0.2878	7.63353	7.61357		0.2878	7.62064	7.6317		0.2878	7.60126	7.62991
0.288	7.88466	7.90471		0.288	7.84219	7.84193		0.288	7.70293	7.725		0.288	7.60013	7.61357		0.288	7.57709	7.6317		0.288	7.59454	7.62991
0.2882	7.861	7.90471		0.2882	7.8272	7.84193		0.2882	7.71811	7.725		0.2882	7.58794	7.61357		0.2882	7.62197	7.6317		0.2882	7.62533	7.62991
0.2884	7.9022	7.90471		0.2884	7.8154	7.84193		0.2884	7.71671	7.725		0.2884	7.6139	7.61357		0.2884	7.63359	7.6317		0.2884	7.62914	7.62991
0.2886	7.89419	7.90471		0.2886	7.80705	7.84193		0.2886	7.67988	7.725		0.2886	7.59886	7.61357		0.2886	7.63917	7.6317		0.2886	7.62302	7.62991
0.2888	7.86647	7.90471		0.2888	7.80867	7.84193		0.2888	7.71491	7.725		0.2888	7.60458	7.61357		0.2888	7.63267	7.6317		0.2888	7.62143	7.62991
0.289	7.91533	7.90471		0.289	7.85867	7.84193		0.289	7.68046	7.725		0.289	7.62844	7.61357		0.289	7.63607	7.6317		0.289	7.5878	7.62991
0.2892	7.89497	7.90471		0.2892	7.82551	7.84193		0.2892	7.72575	7.725		0.2892	7.61681	7.61357		0.2892	7.6208	7.6317		0.2892	7.67521	7.62991
0.2894	7.90885	7.90471		0.2894	7.80988	7.84193		0.2894	7.72093	7.725		0.2894	7.60329	7.61357		0.2894	7.6278	7.6317		0.2894	7.63178	7.62991
0.2896	7.87737	7.90471		0.2896	7.84471	7.84193		0.2896	7.72566	7.725		0.2896	7.63237	7.61357		0.2896	7.65022	7.6317		0.2896	7.6143	7.62991
0.2898	7.90523	7.90471		0.2898	7.86469	7.84193		0.2898	7.73535	7.725		0.2898	7.65339	7.61357		0.2898	7.65585	7.6317		0.2898	7.64626	7.62991
0.29	7.90249	7.90471		0.29	7.82024	7.84193		0.29	7.72291	7.725		0.29	7.65234	7.61357		0.29	7.64809	7.6317		0.29	7.60007	7.62991
0.2902	7.91848	7.90471		0.2902	7.8596	7.84193		0.2902	7.73061	7.725		0.2902	7.65951	7.61357		0.2902	7.61831	7.6317		0.2902	7.66979	7.62991
0.2904	7.91989	7.90471		0.2904	7.85914	7.84193		0.2904	7.73149	7.725		0.2904	7.6207	7.61357		0.2904	7.64438	7.6317		0.2904	7.6586	7.62991
0.2906	7.90809	7.90471		0.2906	7.82681	7.84193		0.2906	7.71815	7.725		0.2906	7.63793	7.61357		0.2906	7.63223	7.6317		0.2906	7.64987	7.62991
0.2908	7.92593	7.90471		0.2908	7.85724	7.84193		0.2908	7.70591	7.725		0.2908	7.62109	7.61357		0.2908	7.63049	7.6317		0.2908	7.58894	7.62991
0.291	7.93217	7.90471		0.291	7.84687	7.84193		0.291	7.7122	7.725		0.291	7.62237	7.61357		0.291	7.64735	7.6317		0.291	7.63063	7.62991
0.2912	7.90878	7.90471		0.2912	7.84262	7.84193		0.2912	7.72571	7.725		0.2912	7.61757	7.61357		0.2912	7.65078	7.6317		0.2912	7.67403	7.62991
0.2914	7.9346	7.90471		0.2914	7.8503	7.84193		0.2914	7.75411	7.725		0.2914	7.60079	7.61357		0.2914	7.62678	7.6317		0.2914	7.65572	7.62991
0.2916	7.90645	7.90471		0.2916	7.82054	7.84193		0.2916	7.68649	7.725		0.2916	7.62356	7.61357		0.2916	7.63532	7.6317		0.2916	7.6075	7.62991
0.2918	7.90279	7.90471		0.2918	7.89259	7.84193		0.2918	7.64333	7.725		0.2918	7.54253	7.61357		0.2918	7.63262	7.6317		0.2918	7.62258	7.62991
0.292	7.93159	7.90471		0.292	7.85298	7.84193		0.292	7.67036	7.725		0.292	7.5905	7.61357		0.292	7.63019	7.6317		0.292	7.62486	7.62991
0.2922	7.86847	7.90471		0.2922	7.83046	7.84193		0.2922	7.67659	7.725		0.2922	7.59877	7.61357		0.2922	7.60763	7.6317		0.2922	7.60485	7.62991
0.2924	7.89852	7.90471		0.2924	7.82502	7.84193		0.2924	7.66906	7.725		0.2924	7.63206	7.61357		0.2924	7.64329	7.6317		0.2924	7.57646	7.62991
0.2926	7.87815	7.90471		0.2926	7.85288	7.84193		0.2926	7.63173	7.725		0.2926	7.61081	7.61357		0.2926	7.63966	7.6317		0.2926	7.67054	7.62991
0.2928	7.86891	7.90471		0.2928	7.8493	7.84193		0.2928	7.68941	7.725		0.2928	7.59124	7.61357		0.2928	7.61678	7.6317		0.2928	7.59062	7.62991
0.293	7.9101	7.90471		0.293	7.84254	7.84193		0.293	7.71854	7.725		0.293	7.59343	7.61357		0.293	7.59135	7.6317		0.293	7.59368	7.62991
0.2932	7.91708	7.90471		0.2932	7.84567	7.84193		0.2932	7.6723	7.725		0.2932	7.5925	7.61357		0.2932	7.60631	7.6317		0.2932	7.64453	7.62991
0.2934	7.88958	7.90471		0.2934	7.82975	7.84193		0.2934	7.71063	7.725		0.2934	7.60479	7.61357		0.2934	7.6056	7.6317		0.2934	7.57915	7.62991
0.2936	7.89945	7.90471		0.2936	7.85578	7.84193		0.2936	7.72404	7.725		0.2936	7.62215	7.61357		0.2936	7.62964	7.6317		0.2936	7.58594	7.62991
0.2938	7.88036	7.90471		0.2938	7.84396	7.84193		0.2938	7.73397	7.725		0.2938	7.61688	7.61357		0.2938	7.63222	7.6317		0.2938	7.63518	7.62991
0.294	7.92514	7.90471		0.294	7.88185	7.84193		0.294	7.74892	7.725		0.294	7.64507	7.61357		0.294	7.63177	7.6317		0.294	7.66239	7.62991
0.2942	7.89306	7.90471		0.2942	7.86245	7.84193		0.2942	7.75921	7.725		0.2942	7.65241	7.61357		0.2942	7.62695	7.6317		0.2942	7.67995	7.62991
0.2944	7.9722	7.90471		0.2944	7.85978	7.84193		0.2944	7.77367	7.725		0.2944	7.62688	7.61357		0.2944	7.66158	7.6317		0.2944	7.65503	7.62991
0.2946	7.9252	7.90471		0.2946	7.86655	7.84193		0.2946	7.73043	7.725		0.2946	7.67161	7.61357		0.2946	7.66655	7.6317		0.2946	7.69463	7.62991
0.2948	7.93184	7.90471		0.2948	7.85265	7.84193		0.2948	7.73244	7.725		0.2948	7.60855	7.61357		0.2948	7.65846	7.6317		0.2948	7.64337	7.62991
0.295	7.87677	7.90471		0.295	7.83247	7.84193		0.295	7.70813	7.725		0.295	7.64809	7.61357		0.295	7.6352	7.6317		0.295	7.64995	7.62991
0.2952	7.88124	7.90471		0.2952	7.83561	7.84193		0.2952	7.70239	7.725		0.2952	7.66103	7.61357		0.2952	7.63327	7.6317		0.2952	7.60513	7.62991
0.2954	7.89429	7.90471		0.2954	7.84472	7.84193		0.2954	7.67064	7.725		0.2954	7.61365	7.61357		0.2954	7.62156	7.6317		0.2954	7.58763	7.62991
0.2956	7.9188	7.90471		0.2956	7.87434	7.84193		0.2956	7.68602	7.725		0.2956	7.59637	7.61357		0.2956	7.65244	7.6317		0.2956	7.62938	7.62991
0.2958	7.93456	7.90471		0.2958	7.85715	7.84193		0.2958	7.67863	7.725		0.2958	7.58043	7.61357		0.2958	7.6161	7.6317		0.2958	7.60205	7.62991
0.296	7.90443	7.90471		0.296	7.85222	7.84193		0.296	7.67573	7.725		0.296	7.58861	7.61357		0.296	7.60374	7.6317		0.296	7.57132	7.62991
0.2962	7.89991	7.90471		0.2962	7.7914	7.84193		0.2962	7.66029	7.725		0.2962	7.56865	7.61357		0.2962	7.61265	7.6317		0.2962	7.55919	7.62991
0.2964	7.88484	7.90471		0.2964	7.8133	7.84193		0.2964	7.69184	7.725		0.2964	7.56188	7.61357		0.2964	7.61134	7.6317		0.2964	7.62074	7.62991
0.2966	7.86745	7.90471		0.2966	7.84376	7.84193		0.2966	7.68891	7.725		0.2966	7.65095	7.61357		0.2966	7.62846	7.6317		0.2966	7.56006	7.62991
0.2968	7.90938	7.90471		0.2968	7.84899	7.84193		0.2968	7.67945	7.725		0.2968	7.61938	7.61357		0.2968	7.64282	7.6317		0.2968	7.62087	7.62991
0.297	7.90294	7.90471		0.297	7.81282	7.84193		0.297	7.72693	7.725		0.297	7.61566	7.61357		0.297	7.62133	7.6317		0.297	7.61567	7.62991
0.2972	7.86506	7.90471		0.2972	7.84033	7.84193		0.2972	7.72471	7.725		0.2972	7.63017	7.61357		0.2972	7.62478	7.6317		0.2972	7.61647	7.62991
0.2974	7.92653	7.90471		0.2974	7.80803	7.84193		0.2974	7.72778	7.725		0.2974	7.6716	7.61357		0.2974	7.64916	7.6317		0.2974	7.59598	7.62991
0.2976	7.88112	7.90471		0.2976	7.85586	7.84193		0.2976	7.73658	7.725		0.2976	7.59217	7.61357		0.2976	7.66901	7.6317		0.2976	7.65033	7.62991
0.2978	7.9825	7.90471		0.2978	7.8717	7.84193		0.2978	7.71756	7.725		0.2978	7.62439	7.61357		0.2978	7.64466	7.6317		0.2978	7.61228	7.62991
0.298	7.93728	7.90471		0.298	7.91429	7.84193		0.298	7.72516	7.725		0.298	7.63786	7.61357		0.298	7.6052	7.6317		0.298	7.63624	7.62991
0.2982	7.93935	7.90471		0.2982	7.92035	7.84193		0.2982	7.70989	7.725		0.2982	7.60798	7.61357		0.2982	7.63472	7.6317		0.2982	7.68328	7.62991
0.2984	7.91987	7.90471		0.2984	7.84221	7.84193		0.2984	7.72318	7.725		0.2984	7.62169	7.61357		0.2984	7.68449	7.6317		0.2984	7.64898	7.62991
0.2986	7.90593	7.90471		0.2986	7.83593	7.84193		0.2986	7.73421	7.725		0.2986	7.60798	7.61357		0.2986	7.65885	7.6317		0.2986	7.63348	7.62991
0.2988	7.91539	7.90471		0.2988	7.82488	7.84193		0.2988	7.71883	7.725		0.2988	7.57172	7.61357		0.2988	7.65091	7.6317		0.2988	7.6313	7.62991
0.299	7.92917	7.90471		0.299	7.85541	7.84193		0.299	7.69364	7.725		0.299	7.64438	7.61357		0.299	7.67219	7.6317		0.299	7.63649	7.62991
0.2992	7.92329	7.90471		0.2992	7.86223	7.84193		0.2992	7.688	7.725		0.2992	7.62589	7.61357		0.2992	7.63424	7.6317		0.2992	7.62257	7.62991
0.2994	7.88738	7.90471		0.2994	7.88323	7.84193		0.2994	7.74257	7.725		0.2994	7.58632	7.61357		0.2994	7.64634	7.6317		0.2994	7.64269	7.62991
0.2996	7.91626	7.90471		0.2996	7.78988	7.84193		0.2996	7.69449	7.725		0.2996	7.57953	7.61357		0.2996	7.65088	7.6317		0.2996	7.58353	7.62991
0.2998	7.86083	7.90471		0.2998	7.81672	7.84193		0.2998	7.7111	7.725		0.2998	7.56025	7.61357		0.2998	7.62446	7.6317		0.2998	7.60517	7.62991
0.3	7.92285	7.90471		0.3	7.79689	7.84193		0.3	7.69557	7.725		0.3	7.57046	7.61357		0.3	7.62541	7.6317		0.3	7.64329	7.62991
0.3002	7.84822	7.90471		0.3002	7.81939	7.84193		0.3002	7.68917	7.725		0.3002	7.5848	7.61357		0.3002	7.57672	7.6317		0.3002	7.61346	7.62991
0.3004	7.89844	7.90471		0.3004	7.81287	7.84193		0.3004	7.6826	7.725		0.3004	7.60323	7.61357		0.3004	7.61628	7.6317		0.3004	7.58015	7.62991
0.3006	7.921	7.90471		0.3006	7.81161	7.84193		0.3006	7.69901	7.725		0.3006	7.59091	7.61357		0.3006	7.61039	7.6317		0.3006	7.61158	7.62991
0.3008	7.83538	7.90471		0.3008	7.84468	7.84193		0.3008	7.70363	7.725		0.3008	7.58937	7.61357		0.3008	7.6432	7.6317		0.3008	7.58768	7.62991
0.301	7.84429	7.90471		0.301	7.87381	7.84193		0.301	7.68468	7.725		0.301	7.61513	7.61357		0.301	7.60813	7.6317		0.301	7.62729	7.62991
0.3012	7.8903	7.90471		0.3012	7.86352	7.84193		0.3012	7.69414	7.725		0.3012	7.61158	7.61357		0.3012	7.62633	7.6317		0.3012	7.60928	7.62991
0.3014	7.89917	7.90471		0.3014	7.8267	7.84193		0.3014	7.69878	7.725		0.3014	7.63047	7.61357		0.3014	7.62594	7.6317		0.3014	7.58492	7.62991
0.3016	7.9271	7.90471		0.3016	7.84936	7.84193		0.3016	7.70802	7.725		0.3016	7.59426	7.61357		0.3016	7.68138	7.6317		0.3016	7.58117	7.62991
0.3018	7.89448	7.90471		0.3018	7.8283	7.84193		0.3018	7.73768	7.725		0.3018	7.61575	7.61357		0.3018	7.65472	7.6317		0.3018	7.65458	7.62991
0.302	7.93844	7.90471		0.302	7.83941	7.84193		0.302	7.71767	7.725		0.302	7.62637	7.61357		0.302	7.64439	7.6317		0.302	7.60918	7.62991
0.3022	7.9567	7.90471		0.3022	7.83553	7.84193		0.3022	7.73762	7.725		0.3022	7.65228	7.61357		0.3022	7.63255	7.6317		0.3022	7.64128	7.62991
0.3024	7.92698	7.90471		0.3024	7.8173	7.84193		0.3024	7.7406	7.725		0.3024	7.61664	7.61357		0.3024	7.64985	7.6317		0.3024	7.64267	7.62991
0.3026	7.94012	7.90471		0.3026	7.81492	7.84193		0.3026	7.72294	7.725		0.3026	7.64329	7.61357		0.3026	7.64771	7.6317		0.3026	7.60176	7.62991
0.3028	7.92162	7.90471		0.3028	7.83647	7.84193		0.3028	7.68959	7.725		0.3028	7.64446	7.61357		0.3028	7.62263	7.6317		0.3028	7.61184	7.62991
0.303	7.87067	7.90471		0.303	7.81021	7.84193		0.303	7.69435	7.725		0.303	7.59487	7.61357		0.303	7.6708	7.6317		0.303	7.59464	7.62991
0.3032	7.91436	7.90471		0.3032	7.8411	7.84193		0.3032	7.71168	7.725		0.3032	7.61121	7.61357		0.3032	7.62253	7.6317		0.3032	7.6117	7.62991
0.3034	7.86318	7.90471		0.3034	7.79746	7.84193		0.3034	7.67893	7.725		0.3034	7.56994	7.61357		0.3034	7.58371	7.6317		0.3034	7.63643	7.62991
0.3036	7.85944	7.90471		0.3036	7.8092	7.84193		0.3036	7.7084	7.725		0.3036	7.57948	7.61357		0.3036	7.63161	7.6317		0.3036	7.63406	7.62991
0.3038	7.87182	7.90471		0.3038	7.83883	7.84193		0.3038	7.69947	7.725		0.3038	7.57041	7.61357		0.3038	7.59971	7.6317		0.3038	7.62845	7.62991
0.304	7.89551	7.90471		0.304	7.80602	7.84193		0.304	7.67959	7.725		0.304	7.59633	7.61357		0.304	7.61278	7.6317		0.304	7.61065	7.62991
0.3042	7.86763	7.90471		0.3042	7.8047	7.84193		0.3042	7.68969	7.725		0.3042	7.61684	7.61357		0.3042	7.60942	7.6317		0.3042	7.64311	7.62991
0.3044	7.8701	7.90471		0.3044	7.83785	7.84193		0.3044	7.7102	7.725		0.3044	7.5892	7.61357		0.3044	7.60933	7.6317		0.3044	7.61475	7.62991
0.3046	7.88438	7.90471		0.3046	7.86146	7.84193		0.3046	7.69841	7.725		0.3046	7.61055	7.61357		0.3046	7.63314	7.6317		0.3046	7.60299	7.62991
0.3048	7.89552	7.90471		0.3048	7.82826	7.84193		0.3048	7.68981	7.725		0.3048	7.60187	7.61357		0.3048	7.62456	7.6317		0.3048	7.63471	7.62991
0.305	7.89643	7.90471		0.305	7.83739	7.84193		0.305	7.71681	7.725		0.305	7.64049	7.61357		0.305	7.61618	7.6317		0.305	7.63551	7.62991
0.3052	7.91636	7.90471		0.3052	7.87973	7.84193		0.3052	7.67954	7.725		0.3052	7.59443	7.61357		0.3052	7.6235	7.6317		0.3052	7.58622	7.62991
0.3054	7.9266	7.90471		0.3054	7.81834	7.84193		0.3054	7.72607	7.725		0.3054	7.60701	7.61357		0.3054	7.63405	7.6317		0.3054	7.63165	7.62991
0.3056	7.9117	7.90471		0.3056	7.84864	7.84193		0.3056	7.74123	7.725		0.3056	7.6104	7.61357		0.3056	7.65471	7.6317		0.3056	7.66438	7.62991
0.3058	7.93298	7.90471		0.3058	7.83526	7.84193		0.3058	7.75482	7.725		0.3058	7.60664	7.61357		0.3058	7.64875	7.6317		0.3058	7.62097	7.62991
0.306	7.94295	7.90471		0.306	7.87274	7.84193		0.306	7.75585	7.725		0.306	7.65758	7.61357		0.306	7.60984	7.6317		0.306	7.666	7.62991
0.3062	7.90621	7.90471		0.3062	7.8162	7.84193		0.3062	7.6962	7.725		0.3062	7.61632	7.61357		0.3062	7.69829	7.6317		0.3062	7.68313	7.62991
0.3064	7.92095	7.90471		0.3064	7.86417	7.84193		0.3064	7.70911	7.725		0.3064	7.61412	7.61357		0.3064	7.70981	7.6317		0.3064	7.64165	7.62991
0.3066	7.9441	7.90471		0.3066	7.83712	7.84193		0.3066	7.70525	7.725		0.3066	7.64899	7.61357		0.3066	7.63	7.6317		0.3066	7.61438	7.62991
0.3068	7.91279	7.90471		0.3068	7.82636	7.84193		0.3068	7.70957	7.725		0.3068	7.61445	7.61357		0.3068	7.6379	7.6317		0.3068	7.62881	7.62991
0.307	7.86494	7.90471		0.307	7.85292	7.84193		0.307	7.6839	7.725		0.307	7.57143	7.61357		0.307	7.64742	7.6317		0.307	7.60487	7.62991
0.3072	7.88608	7.90471		0.3072	7.84578	7.84193		0.3072	7.67355	7.725		0.3072	7.59555	7.61357		0.3072	7.63466	7.6317		0.3072	7.61567	7.62991
0.3074	7.90257	7.90471		0.3074	7.81155	7.84193		0.3074	7.69558	7.725		0.3074	7.62261	7.61357		0.3074	7.63258	7.6317		0.3074	7.57554	7.62991
0.3076	7.9045	7.90471		0.3076	7.80339	7.84193		0.3076	7.72325	7.725		0.3076	7.5786	7.61357		0.3076	7.59603	7.6317		0.3076	7.6475	7.62991
0.3078	7.91472	7.90471		0.3078	7.83305	7.84193		0.3078	7.6961	7.725		0.3078	7.6034	7.61357		0.3078	7.61134	7.6317		0.3078	7.57637	7.62991
0.308	7.88149	7.90471		0.308	7.84562	7.84193		0.308	7.66578	7.725		0.308	7.62574	7.61357		0.308	7.61728	7.6317		0.308	7.5471	7.62991
0.3082	7.87762	7.90471		0.3082	7.80604	7.84193		0.3082	7.67324	7.725		0.3082	7.62308	7.61357		0.3082	7.60906	7.6317		0.3082	7.64138	7.62991
0.3084	7.91517	7.90471		0.3084	7.84114	7.84193		0.3084	7.67996	7.725		0.3084	7.57832	7.61357		0.3084	7.65288	7.6317		0.3084	7.59999	7.62991
0.3086	7.93245	7.90471		0.3086	7.85709	7.84193		0.3086	7.71038	7.725		0.3086	7.58822	7.61357		0.3086	7.6615	7.6317		0.3086	7.64138	7.62991
0.3088	7.89454	7.90471		0.3088	7.84718	7.84193		0.3088	7.69221	7.725		0.3088	7.63003	7.61357		0.3088	7.64482	7.6317		0.3088	7.64566	7.62991
0.309	7.90377	7.90471		0.309	7.86735	7.84193		0.309	7.69228	7.725		0.309	7.60677	7.61357		0.309	7.63631	7.6317		0.309	7.63823	7.62991
0.3092	7.92665	7.90471		0.3092	7.87558	7.84193		0.3092	7.70434	7.725		0.3092	7.64033	7.61357		0.3092	7.62878	7.6317		0.3092	7.65008	7.62991
0.3094	7.94737	7.90471		0.3094	7.85369	7.84193		0.3094	7.70165	7.725		0.3094	7.61348	7.61357		0.3094	7.62037	7.6317		0.3094	7.61335	7.62991
0.3096	7.89527	7.90471		0.3096	7.85268	7.84193		0.3096	7.70668	7.725		0.3096	7.62987	7.61357		0.3096	7.62689	7.6317		0.3096	7.60875	7.62991
0.3098	7.96187	7.90471		0.3098	7.8272	7.84193		0.3098	7.71838	7.725		0.3098	7.66247	7.61357		0.3098	7.64176	7.6317		0.3098	7.66787	7.62991
0.31	7.92942	7.90471		0.31	7.8544	7.84193		0.31	7.73329	7.725		0.31	7.61632	7.61357		0.31	7.64252	7.6317		0.31	7.64721	7.62991
0.3102	7.93692	7.90471		0.3102	7.87604	7.84193		0.3102	7.693	7.725		0.3102	7.61522	7.61357		0.3102	7.6806	7.6317		0.3102	7.66301	7.62991
0.3104	7.9231	7.90471		0.3104	7.83967	7.84193		0.3104	7.71441	7.725		0.3104	7.60082	7.61357		0.3104	7.62963	7.6317		0.3104	7.65136	7.62991
0.3106	7.86927	7.90471		0.3106	7.82452	7.84193		0.3106	7.72526	7.725		0.3106	7.61895	7.61357		0.3106	7.64105	7.6317		0.3106	7.65221	7.62991
0.3108	7.8869	7.90471		0.3108	7.84432	7.84193		0.3108	7.75435	7.725		0.3108	7.62488	7.61357		0.3108	7.62598	7.6317		0.3108	7.64647	7.62991
0.311	7.91402	7.90471		0.311	7.85124	7.84193		0.311	7.68969	7.725		0.311	7.60144	7.61357		0.311	7.61089	7.6317		0.311	7.64002	7.62991
0.3112	7.92086	7.90471		0.3112	7.84213	7.84193		0.3112	7.6902	7.725		0.3112	7.58043	7.61357		0.3112	7.60159	7.6317		0.3112	7.61945	7.62991
0.3114	7.93199	7.90471		0.3114	7.83502	7.84193		0.3114	7.70636	7.725		0.3114	7.62381	7.61357		0.3114	7.5919	7.6317		0.3114	7.59915	7.62991
0.3116	7.86076	7.90471		0.3116	7.80423	7.84193		0.3116	7.6673	7.725		0.3116	7.55311	7.61357		0.3116	7.60861	7.6317		0.3116	7.63772	7.62991
0.3118	7.87385	7.90471		0.3118	7.81967	7.84193		0.3118	7.66638	7.725		0.3118	7.58817	7.61357		0.3118	7.55401	7.6317		0.3118	7.64365	7.62991
0.312	7.88551	7.90471		0.312	7.81067	7.84193		0.312	7.71467	7.725		0.312	7.61761	7.61357		0.312	7.62855	7.6317		0.312	7.65701	7.62991
0.3122	7.88298	7.90471		0.3122	7.8159	7.84193		0.3122	7.67497	7.725		0.3122	7.6074	7.61357		0.3122	7.62081	7.6317		0.3122	7.73418	7.62991
0.3124	7.86997	7.90471		0.3124	7.78696	7.84193		0.3124	7.71403	7.725		0.3124	7.61599	7.61357		0.3124	7.62226	7.6317		0.3124	7.64301	7.62991
0.3126	7.87151	7.90471		0.3126	7.83803	7.84193		0.3126	7.7144	7.725		0.3126	7.60698	7.61357		0.3126	7.60483	7.6317		0.3126	7.61566	7.62991
0.3128	7.91159	7.90471		0.3128	7.80604	7.84193		0.3128	7.74005	7.725		0.3128	7.62114	7.61357		0.3128	7.6179	7.6317		0.3128	7.63397	7.62991
0.313	7.94689	7.90471		0.313	7.83851	7.84193		0.313	7.73656	7.725		0.313	7.58814	7.61357		0.313	7.60054	7.6317		0.313	7.62727	7.62991
0.3132	7.93429	7.90471		0.3132	7.84409	7.84193		0.3132	7.69168	7.725		0.3132	7.62522	7.61357		0.3132	7.62711	7.6317		0.3132	7.60731	7.62991
0.3134	7.90989	7.90471		0.3134	7.85938	7.84193		0.3134	7.71508	7.725		0.3134	7.62451	7.61357		0.3134	7.62699	7.6317		0.3134	7.68708	7.62991
0.3136	7.88792	7.90471		0.3136	7.81909	7.84193		0.3136	7.75575	7.725		0.3136	7.66231	7.61357		0.3136	7.63923	7.6317		0.3136	7.67459	7.62991
0.3138	7.90382	7.90471		0.3138	7.83863	7.84193		0.3138	7.76767	7.725		0.3138	7.63539	7.61357		0.3138	7.64109	7.6317		0.3138	7.6341	7.62991
0.314	7.92462	7.90471		0.314	7.85015	7.84193		0.314	7.75317	7.725		0.314	7.68677	7.61357		0.314	7.66345	7.6317		0.314	7.59563	7.62991
0.3142	7.90629	7.90471		0.3142	7.85506	7.84193		0.3142	7.74739	7.725		0.3142	7.63733	7.61357		0.3142	7.67395	7.6317		0.3142	7.63507	7.62991
0.3144	7.9037	7.90471		0.3144	7.81621	7.84193		0.3144	7.70317	7.725		0.3144	7.60429	7.61357		0.3144	7.68574	7.6317		0.3144	7.65358	7.62991
0.3146	7.92354	7.90471		0.3146	7.80442	7.84193		0.3146	7.72789	7.725		0.3146	7.6132	7.61357		0.3146	7.63496	7.6317		0.3146	7.64568	7.62991
0.3148	7.90636	7.90471		0.3148	7.83624	7.84193		0.3148	7.68719	7.725		0.3148	7.59373	7.61357		0.3148	7.65115	7.6317		0.3148	7.60487	7.62991
0.315	7.90711	7.90471		0.315	7.81861	7.84193		0.315	7.69917	7.725		0.315	7.59033	7.61357		0.315	7.61315	7.6317		0.315	7.55242	7.62991
0.3152	7.92914	7.90471		0.3152	7.8323	7.84193		0.3152	7.72774	7.725		0.3152	7.6051	7.61357		0.3152	7.60016	7.6317		0.3152	7.6586	7.62991
0.3154	7.88338	7.90471		0.3154	7.84887	7.84193		0.3154	7.71339	7.725		0.3154	7.584	7.61357		0.3154	7.64539	7.6317		0.3154	7.65485	7.62991
0.3156	7.87339	7.90471		0.3156	7.82374	7.84193		0.3156	7.69845	7.725		0.3156	7.55096	7.61357		0.3156	7.60393	7.6317		0.3156	7.64013	7.62991
0.3158	7.87031	7.90471		0.3158	7.80226	7.84193		0.3158	7.69161	7.725		0.3158	7.57557	7.61357		0.3158	7.62204	7.6317		0.3158	7.59868	7.62991
0.316	7.87325	7.90471		0.316	7.79055	7.84193		0.316	7.71266	7.725		0.316	7.5793	7.61357		0.316	7.63406	7.6317		0.316	7.60638	7.62991
0.3162	7.86644	7.90471		0.3162	7.80839	7.84193		0.3162	7.66996	7.725		0.3162	7.60555	7.61357		0.3162	7.63254	7.6317		0.3162	7.65664	7.62991
0.3164	7.90047	7.90471		0.3164	7.81775	7.84193		0.3164	7.70851	7.725		0.3164	7.62656	7.61357		0.3164	7.62794	7.6317		0.3164	7.65494	7.62991
0.3166	7.88073	7.90471		0.3166	7.8836	7.84193		0.3166	7.70305	7.725		0.3166	7.61496	7.61357		0.3166	7.63803	7.6317		0.3166	7.62519	7.62991
0.3168	7.91292	7.90471		0.3168	7.81722	7.84193		0.3168	7.71254	7.725		0.3168	7.64906	7.61357		0.3168	7.67172	7.6317		0.3168	7.59448	7.62991
0.317	7.88831	7.90471		0.317	7.82365	7.84193		0.317	7.73935	7.725		0.317	7.64468	7.61357		0.317	7.65615	7.6317		0.317	7.6003	7.62991
0.3172	7.86315	7.90471		0.3172	7.88646	7.84193		0.3172	7.70288	7.725		0.3172	7.65634	7.61357		0.3172	7.60623	7.6317		0.3172	7.65309	7.62991
0.3174	7.88745	7.90471		0.3174	7.82466	7.84193		0.3174	7.75789	7.725		0.3174	7.61147	7.61357		0.3174	7.66453	7.6317		0.3174	7.59224	7.62991
0.3176	7.92313	7.90471		0.3176	7.89749	7.84193		0.3176	7.74942	7.725		0.3176	7.60647	7.61357		0.3176	7.63724	7.6317		0.3176	7.65878	7.62991
0.3178	7.93748	7.90471		0.3178	7.91827	7.84193		0.3178	7.72616	7.725		0.3178	7.6717	7.61357		0.3178	7.64191	7.6317		0.3178	7.627	7.62991
0.318	7.92245	7.90471		0.318	7.86157	7.84193		0.318	7.71715	7.725		0.318	7.62171	7.61357		0.318	7.66878	7.6317		0.318	7.60873	7.62991
0.3182	7.95815	7.90471		0.3182	7.85191	7.84193		0.3182	7.70736	7.725		0.3182	7.6141	7.61357		0.3182	7.66356	7.6317		0.3182	7.67082	7.62991
0.3184	7.95309	7.90471		0.3184	7.82565	7.84193		0.3184	7.71542	7.725		0.3184	7.6326	7.61357		0.3184	7.65898	7.6317		0.3184	7.60911	7.62991
0.3186	7.90525	7.90471		0.3186	7.85351	7.84193		0.3186	7.70861	7.725		0.3186	7.60656	7.61357		0.3186	7.60457	7.6317		0.3186	7.65144	7.62991
0.3188	7.89455	7.90471		0.3188	7.81208	7.84193		0.3188	7.6785	7.725		0.3188	7.57902	7.61357		0.3188	7.61182	7.6317		0.3188	7.63636	7.62991
0.319	7.88079	7.90471		0.319	7.83236	7.84193		0.319	7.66009	7.725		0.319	7.60099	7.61357		0.319	7.63977	7.6317		0.319	7.62584	7.62991
0.3192	7.90213	7.90471		0.3192	7.83009	7.84193		0.3192	7.7069	7.725		0.3192	7.59804	7.61357		0.3192	7.62256	7.6317		0.3192	7.64671	7.62991
0.3194	7.86678	7.90471		0.3194	7.84895	7.84193		0.3194	7.69578	7.725		0.3194	7.59417	7.61357		0.3194	7.62506	7.6317		0.3194	7.588	7.62991
0.3196	7.8298	7.90471		0.3196	7.83504	7.84193		0.3196	7.69348	7.725		0.3196	7.6138	7.61357		0.3196	7.60274	7.6317		0.3196	7.61871	7.62991
0.3198	7.86055	7.90471		0.3198	7.8045	7.84193		0.3198	7.71549	7.725		0.3198	7.63052	7.61357		0.3198	7.61376	7.6317		0.3198	7.64799	7.62991
0.32	7.88901	7.90471		0.32	7.81744	7.84193		0.32	7.69534	7.725		0.32	7.58571	7.61357		0.32	7.63916	7.6317		0.32	7.63365	7.62991
0.3202	7.89191	7.90471		0.3202	7.84973	7.84193		0.3202	7.72026	7.725		0.3202	7.59795	7.61357		0.3202	7.64365	7.6317		0.3202	7.6325	7.62991
0.3204	7.91243	7.90471		0.3204	7.81278	7.84193		0.3204	7.73035	7.725		0.3204	7.61843	7.61357		0.3204	7.64608	7.6317		0.3204	7.64541	7.62991
0.3206	7.93112	7.90471		0.3206	7.84025	7.84193		0.3206	7.75067	7.725		0.3206	7.60599	7.61357		0.3206	7.63609	7.6317		0.3206	7.59224	7.62991
0.3208	7.94003	7.90471		0.3208	7.86766	7.84193		0.3208	7.7326	7.725		0.3208	7.61452	7.61357		0.3208	7.64219	7.6317		0.3208	7.63502	7.62991
0.321	7.92328	7.90471		0.321	7.84901	7.84193		0.321	7.7288	7.725		0.321	7.63876	7.61357		0.321	7.64283	7.6317		0.321	7.66854	7.62991
0.3212	7.89778	7.90471		0.3212	7.81045	7.84193		0.3212	7.6868	7.725		0.3212	7.67176	7.61357		0.3212	7.62244	7.6317		0.3212	7.70843	7.62991
0.3214	7.92314	7.90471		0.3214	7.84989	7.84193		0.3214	7.69112	7.725		0.3214	7.63157	7.61357		0.3214	7.63971	7.6317		0.3214	7.64297	7.62991
0.3216	7.89627	7.90471		0.3216	7.83454	7.84193		0.3216	7.71861	7.725		0.3216	7.61708	7.61357		0.3216	7.63404	7.6317		0.3216	7.62254	7.62991
0.3218	7.92703	7.90471		0.3218	7.8502	7.84193		0.3218	7.71317	7.725		0.3218	7.64219	7.61357		0.3218	7.62111	7.6317		0.3218	7.65263	7.62991
0.322	7.9162	7.90471		0.322	7.81418	7.84193		0.322	7.70541	7.725		0.322	7.61997	7.61357		0.322	7.65063	7.6317		0.322	7.63084	7.62991
0.3222	7.91225	7.90471		0.3222	7.83671	7.84193		0.3222	7.68772	7.725		0.3222	7.59898	7.61357		0.3222	7.64564	7.6317		0.3222	7.6098	7.62991
0.3224	7.88588	7.90471		0.3224	7.81618	7.84193		0.3224	7.69286	7.725		0.3224	7.61784	7.61357		0.3224	7.62916	7.6317		0.3224	7.58817	7.62991
0.3226	7.89695	7.90471		0.3226	7.84328	7.84193		0.3226	7.71238	7.725		0.3226	7.60829	7.61357		0.3226	7.65339	7.6317		0.3226	7.56455	7.62991
0.3228	7.87178	7.90471		0.3228	7.78866	7.84193		0.3228	7.71154	7.725		0.3228	7.56531	7.61357		0.3228	7.59545	7.6317		0.3228	7.59746	7.62991
0.323	7.89203	7.90471		0.323	7.83624	7.84193		0.323	7.71555	7.725		0.323	7.59527	7.61357		0.323	7.60614	7.6317		0.323	7.63115	7.62991
0.3232	7.91962	7.90471		0.3232	7.83095	7.84193		0.3232	7.68499	7.725		0.3232	7.56935	7.61357		0.3232	7.61445	7.6317		0.3232	7.6167	7.62991
0.3234	7.87475	7.90471		0.3234	7.84281	7.84193		0.3234	7.67266	7.725		0.3234	7.59455	7.61357		0.3234	7.58974	7.6317		0.3234	7.62627	7.62991
0.3236	7.90671	7.90471		0.3236	7.8363	7.84193		0.3236	7.67964	7.725		0.3236	7.6053	7.61357		0.3236	7.6215	7.6317		0.3236	7.58664	7.62991
0.3238	7.92772	7.90471		0.3238	7.84557	7.84193		0.3238	7.68555	7.725		0.3238	7.61444	7.61357		0.3238	7.61771	7.6317		0.3238	7.5747	7.62991
0.324	7.87722	7.90471		0.324	7.82395	7.84193		0.324	7.66732	7.725		0.324	7.61899	7.61357		0.324	7.6269	7.6317		0.324	7.63667	7.62991
0.3242	7.8769	7.90471		0.3242	7.85652	7.84193		0.3242	7.69139	7.725		0.3242	7.61722	7.61357		0.3242	7.63492	7.6317		0.3242	7.6434	7.62991
0.3244	7.96074	7.90471		0.3244	7.85185	7.84193		0.3244	7.71132	7.725		0.3244	7.61301	7.61357		0.3244	7.62173	7.6317		0.3244	7.65363	7.62991
0.3246	7.89034	7.90471		0.3246	7.882	7.84193		0.3246	7.68963	7.725		0.3246	7.61308	7.61357		0.3246	7.59781	7.6317		0.3246	7.68216	7.62991
0.3248	7.90257	7.90471		0.3248	7.86979	7.84193		0.3248	7.72	7.725		0.3248	7.61102	7.61357		0.3248	7.64769	7.6317		0.3248	7.64387	7.62991
0.325	7.91458	7.90471		0.325	7.85812	7.84193		0.325	7.70045	7.725		0.325	7.67083	7.61357		0.325	7.64304	7.6317		0.325	7.65095	7.62991
0.3252	7.91162	7.90471		0.3252	7.88634	7.84193		0.3252	7.72192	7.725		0.3252	7.61933	7.61357		0.3252	7.64098	7.6317		0.3252	7.65597	7.62991
0.3254	7.93792	7.90471		0.3254	7.84228	7.84193		0.3254	7.69413	7.725		0.3254	7.62648	7.61357		0.3254	7.64053	7.6317		0.3254	7.6966	7.62991
0.3256	7.92855	7.90471		0.3256	7.90038	7.84193		0.3256	7.72503	7.725		0.3256	7.62176	7.61357		0.3256	7.62608	7.6317		0.3256	7.62919	7.62991
0.3258	7.8875	7.90471		0.3258	7.86834	7.84193		0.3258	7.73461	7.725		0.3258	7.67231	7.61357		0.3258	7.63076	7.6317		0.3258	7.65463	7.62991
0.326	7.85465	7.90471		0.326	7.83485	7.84193		0.326	7.72884	7.725		0.326	7.63576	7.61357		0.326	7.64404	7.6317		0.326	7.65929	7.62991
0.3262	7.90112	7.90471		0.3262	7.8346	7.84193		0.3262	7.69402	7.725		0.3262	7.59538	7.61357		0.3262	7.62758	7.6317		0.3262	7.62117	7.62991
0.3264	7.86738	7.90471		0.3264	7.81438	7.84193		0.3264	7.66686	7.725		0.3264	7.58696	7.61357		0.3264	7.64289	7.6317		0.3264	7.63726	7.62991
0.3266	7.89196	7.90471		0.3266	7.82328	7.84193		0.3266	7.69247	7.725		0.3266	7.59582	7.61357		0.3266	7.64777	7.6317		0.3266	7.64501	7.62991
0.3268	7.85863	7.90471		0.3268	7.81162	7.84193		0.3268	7.72388	7.725		0.3268	7.62489	7.61357		0.3268	7.62907	7.6317		0.3268	7.63508	7.62991
0.327	7.89221	7.90471		0.327	7.83927	7.84193		0.327	7.71188	7.725		0.327	7.59661	7.61357		0.327	7.63023	7.6317		0.327	7.6263	7.62991
0.3272	7.90873	7.90471		0.3272	7.79665	7.84193		0.3272	7.69464	7.725		0.3272	7.60938	7.61357		0.3272	7.59139	7.6317		0.3272	7.65388	7.62991
0.3274	7.86976	7.90471		0.3274	7.81905	7.84193		0.3274	7.70465	7.725		0.3274	7.61203	7.61357		0.3274	7.65036	7.6317		0.3274	7.59384	7.62991
0.3276	7.90118	7.90471		0.3276	7.81595	7.84193		0.3276	7.68578	7.725		0.3276	7.59411	7.61357		0.3276	7.62915	7.6317		0.3276	7.62481	7.62991
0.3278	7.85698	7.90471		0.3278	7.83531	7.84193		0.3278	7.70191	7.725		0.3278	7.59741	7.61357		0.3278	7.61951	7.6317		0.3278	7.58946	7.62991
0.328	7.91338	7.90471		0.328	7.82848	7.84193		0.328	7.70447	7.725		0.328	7.59984	7.61357		0.328	7.63524	7.6317		0.328	7.59781	7.62991
0.3282	7.9088	7.90471		0.3282	7.85569	7.84193		0.3282	7.68861	7.725		0.3282	7.62913	7.61357		0.3282	7.64683	7.6317		0.3282	7.59593	7.62991
0.3284	7.90409	7.90471		0.3284	7.84514	7.84193		0.3284	7.71802	7.725		0.3284	7.6213	7.61357		0.3284	7.64949	7.6317		0.3284	7.63718	7.62991
0.3286	7.93649	7.90471		0.3286	7.84674	7.84193		0.3286	7.74614	7.725		0.3286	7.61309	7.61357		0.3286	7.64034	7.6317		0.3286	7.67154	7.62991
0.3288	7.92521	7.90471		0.3288	7.83219	7.84193		0.3288	7.73293	7.725		0.3288	7.64689	7.61357		0.3288	7.65715	7.6317		0.3288	7.65897	7.62991
0.329	7.93676	7.90471		0.329	7.8247	7.84193		0.329	7.75626	7.725		0.329	7.65225	7.61357		0.329	7.65417	7.6317		0.329	7.65248	7.62991
0.3292	7.91192	7.90471		0.3292	7.9086	7.84193		0.3292	7.71473	7.725		0.3292	7.66475	7.61357		0.3292	7.64419	7.6317		0.3292	7.64269	7.62991
0.3294	7.93505	7.90471		0.3294	7.86103	7.84193		0.3294	7.69097	7.725		0.3294	7.62452	7.61357		0.3294	7.64703	7.6317		0.3294	7.67947	7.62991
0.3296	7.89699	7.90471		0.3296	7.88428	7.84193		0.3296	7.71438	7.725		0.3296	7.61867	7.61357		0.3296	7.65643	7.6317		0.3296	7.64436	7.62991
0.3298	7.86479	7.90471		0.3298	7.87431	7.84193		0.3298	7.69952	7.725		0.3298	7.60276	7.61357		0.3298	7.65566	7.6317		0.3298	7.61077	7.62991
0.33	7.88833	7.90471		0.33	7.85887	7.84193		0.33	7.70745	7.725		0.33	7.63425	7.61357		0.33	7.61504	7.6317		0.33	7.6029	7.62991
0.3302	7.88566	7.90471		0.3302	7.83702	7.84193		0.3302	7.70378	7.725		0.3302	7.65609	7.61357		0.3302	7.62299	7.6317		0.3302	7.56884	7.62991
0.3304	7.89851	7.90471		0.3304	7.83654	7.84193		0.3304	7.65848	7.725		0.3304	7.58407	7.61357		0.3304	7.63165	7.6317		0.3304	7.58765	7.62991
0.3306	7.88321	7.90471		0.3306	7.791	7.84193		0.3306	7.67167	7.725		0.3306	7.60204	7.61357		0.3306	7.62755	7.6317		0.3306	7.60571	7.62991
0.3308	7.88471	7.90471		0.3308	7.81744	7.84193		0.3308	7.67899	7.725		0.3308	7.56618	7.61357		0.3308	7.62561	7.6317		0.3308	7.61655	7.62991
0.331	7.90572	7.90471		0.331	7.84803	7.84193		0.331	7.69259	7.725		0.331	7.60634	7.61357		0.331	7.58421	7.6317		0.331	7.6223	7.62991
0.3312	7.90998	7.90471		0.3312	7.83229	7.84193		0.3312	7.70624	7.725		0.3312	7.58894	7.61357		0.3312	7.61271	7.6317		0.3312	7.65712	7.62991
0.3314	7.90781	7.90471		0.3314	7.82524	7.84193		0.3314	7.6927	7.725		0.3314	7.61427	7.61357		0.3314	7.63377	7.6317		0.3314	7.60927	7.62991
0.3316	7.91412	7.90471		0.3316	7.81211	7.84193		0.3316	7.75464	7.725		0.3316	7.61343	7.61357		0.3316	7.63498	7.6317		0.3316	7.58453	7.62991
0.3318	7.93414	7.90471		0.3318	7.84345	7.84193		0.3318	7.71906	7.725		0.3318	7.60189	7.61357		0.3318	7.62676	7.6317		0.3318	7.63617	7.62991
0.332	7.91108	7.90471		0.332	7.85021	7.84193		0.332	7.67698	7.725		0.332	7.62925	7.61357		0.332	7.6432	7.6317		0.332	7.64192	7.62991
0.3322	7.93646	7.90471		0.3322	7.86256	7.84193		0.3322	7.71988	7.725		0.3322	7.65504	7.61357		0.3322	7.64849	7.6317		0.3322	7.61943	7.62991
0.3324	7.94217	7.90471		0.3324	7.89885	7.84193		0.3324	7.74028	7.725		0.3324	7.67439	7.61357		0.3324	7.63899	7.6317		0.3324	7.63551	7.62991
0.3326	7.90256	7.90471		0.3326	7.87816	7.84193		0.3326	7.71786	7.725		0.3326	7.64177	7.61357		0.3326	7.63002	7.6317		0.3326	7.63268	7.62991
0.3328	7.96014	7.90471		0.3328	7.8699	7.84193		0.3328	7.72098	7.725		0.3328	7.65094	7.61357		0.3328	7.65073	7.6317		0.3328	7.6357	7.62991
0.333	7.94939	7.90471		0.333	7.86505	7.84193		0.333	7.70546	7.725		0.333	7.63929	7.61357		0.333	7.63563	7.6317		0.333	7.66318	7.62991
0.3332	7.96614	7.90471		0.3332	7.84788	7.84193		0.3332	7.74318	7.725		0.3332	7.63708	7.61357		0.3332	7.63973	7.6317		0.3332	7.62468	7.62991
0.3334	7.9296	7.90471		0.3334	7.85041	7.84193		0.3334	7.74755	7.725		0.3334	7.64706	7.61357		0.3334	7.63276	7.6317		0.3334	7.62369	7.62991
0.3336	7.93292	7.90471		0.3336	7.8164	7.84193		0.3336	7.70928	7.725		0.3336	7.63637	7.61357		0.3336	7.63888	7.6317		0.3336	7.65975	7.62991
0.3338	7.8947	7.90471		0.3338	7.82367	7.84193		0.3338	7.69986	7.725		0.3338	7.61846	7.61357		0.3338	7.61552	7.6317		0.3338	7.64537	7.62991
0.334	7.87001	7.90471		0.334	7.82367	7.84193		0.334	7.6891	7.725		0.334	7.58695	7.61357		0.334	7.60805	7.6317		0.334	7.60048	7.62991
0.3342	7.89294	7.90471		0.3342	7.81704	7.84193		0.3342	7.66519	7.725		0.3342	7.57079	7.61357		0.3342	7.6421	7.6317		0.3342	7.59145	7.62991
0.3344	7.8835	7.90471		0.3344	7.81066	7.84193		0.3344	7.68039	7.725		0.3344	7.56179	7.61357		0.3344	7.60658	7.6317		0.3344	7.6038	7.62991
0.3346	7.89021	7.90471		0.3346	7.7951	7.84193		0.3346	7.67631	7.725		0.3346	7.5911	7.61357		0.3346	7.64271	7.6317		0.3346	7.58493	7.62991
0.3348	7.85703	7.90471		0.3348	7.80986	7.84193		0.3348	7.68746	7.725		0.3348	7.59011	7.61357		0.3348	7.61935	7.6317		0.3348	7.63777	7.62991
0.335	7.87702	7.90471		0.335	7.78839	7.84193		0.335	7.69788	7.725		0.335	7.60692	7.61357		0.335	7.63635	7.6317		0.335	7.63164	7.62991
0.3352	7.87319	7.90471		0.3352	7.83711	7.84193		0.3352	7.68375	7.725		0.3352	7.60708	7.61357		0.3352	7.6366	7.6317		0.3352	7.61221	7.62991
0.3354	7.94219	7.90471		0.3354	7.81729	7.84193		0.3354	7.71837	7.725		0.3354	7.65651	7.61357		0.3354	7.63954	7.6317		0.3354	7.62828	7.62991
0.3356	7.90523	7.90471		0.3356	7.81299	7.84193		0.3356	7.70179	7.725		0.3356	7.62164	7.61357		0.3356	7.6267	7.6317		0.3356	7.60346	7.62991
0.3358	7.88983	7.90471		0.3358	7.82843	7.84193		0.3358	7.70275	7.725		0.3358	7.61972	7.61357		0.3358	7.63098	7.6317		0.3358	7.61903	7.62991
0.336	7.90178	7.90471		0.336	7.86922	7.84193		0.336	7.70774	7.725		0.336	7.62043	7.61357		0.336	7.64259	7.6317		0.336	7.61554	7.62991
0.3362	7.89814	7.90471		0.3362	7.85776	7.84193		0.3362	7.71096	7.725		0.3362	7.66468	7.61357		0.3362	7.64541	7.6317		0.3362	7.70452	7.62991
0.3364	7.93982	7.90471		0.3364	7.80606	7.84193		0.3364	7.71482	7.725		0.3364	7.64448	7.61357		0.3364	7.60611	7.6317		0.3364	7.66984	7.62991
0.3366	7.95521	7.90471		0.3366	7.83232	7.84193		0.3366	7.71494	7.725		0.3366	7.63754	7.61357		0.3366	7.62993	7.6317		0.3366	7.66799	7.62991
0.3368	7.89385	7.90471		0.3368	7.81814	7.84193		0.3368	7.71597	7.725		0.3368	7.64781	7.61357		0.3368	7.63272	7.6317		0.3368	7.61918	7.62991
0.337	7.88978	7.90471		0.337	7.86284	7.84193		0.337	7.70201	7.725		0.337	7.66276	7.61357		0.337	7.65514	7.6317		0.337	7.61195	7.62991
0.3372	7.88936	7.90471		0.3372	7.88781	7.84193		0.3372	7.7441	7.725		0.3372	7.60201	7.61357		0.3372	7.65421	7.6317		0.3372	7.61247	7.62991
0.3374	7.90416	7.90471		0.3374	7.85286	7.84193		0.3374	7.70509	7.725		0.3374	7.60693	7.61357		0.3374	7.648	7.6317		0.3374	7.58404	7.62991
0.3376	7.91592	7.90471		0.3376	7.81368	7.84193		0.3376	7.7206	7.725		0.3376	7.6139	7.61357		0.3376	7.60534	7.6317		0.3376	7.5869	7.62991
0.3378	7.95432	7.90471		0.3378	7.80997	7.84193		0.3378	7.68569	7.725		0.3378	7.61943	7.61357		0.3378	7.64335	7.6317		0.3378	7.55654	7.62991
0.338	7.88628	7.90471		0.338	7.86746	7.84193		0.338	7.70234	7.725		0.338	7.57714	7.61357		0.338	7.64096	7.6317		0.338	7.60755	7.62991
0.3382	7.91771	7.90471		0.3382	7.8301	7.84193		0.3382	7.70831	7.725		0.3382	7.58193	7.61357		0.3382	7.62458	7.6317		0.3382	7.62031	7.62991
0.3384	7.91473	7.90471		0.3384	7.83239	7.84193		0.3384	7.713	7.725		0.3384	7.59653	7.61357		0.3384	7.61167	7.6317		0.3384	7.58695	7.62991
0.3386	7.88281	7.90471		0.3386	7.77765	7.84193		0.3386	7.73883	7.725		0.3386	7.6095	7.61357		0.3386	7.63476	7.6317		0.3386	7.61251	7.62991
0.3388	7.91159	7.90471		0.3388	7.77402	7.84193		0.3388	7.71632	7.725		0.3388	7.61619	7.61357		0.3388	7.59825	7.6317		0.3388	7.56783	7.62991
0.339	7.93607	7.90471		0.339	7.82413	7.84193		0.339	7.70332	7.725		0.339	7.61461	7.61357		0.339	7.58688	7.6317		0.339	7.58087	7.62991
0.3392	7.8984	7.90471		0.3392	7.84688	7.84193		0.3392	7.73129	7.725		0.3392	7.62255	7.61357		0.3392	7.61788	7.6317		0.3392	7.60406	7.62991
0.3394	7.91991	7.90471		0.3394	7.84126	7.84193		0.3394	7.7114	7.725		0.3394	7.59412	7.61357		0.3394	7.64903	7.6317		0.3394	7.70193	7.62991
0.3396	7.88511	7.90471		0.3396	7.84042	7.84193		0.3396	7.72636	7.725		0.3396	7.60786	7.61357		0.3396	7.62685	7.6317		0.3396	7.6714	7.62991
0.3398	7.92556	7.90471		0.3398	7.83344	7.84193		0.3398	7.71969	7.725		0.3398	7.59832	7.61357		0.3398	7.66809	7.6317		0.3398	7.6627	7.62991
0.34	7.89833	7.90471		0.34	7.85199	7.84193		0.34	7.74447	7.725		0.34	7.62458	7.61357		0.34	7.63672	7.6317		0.34	7.64903	7.62991
0.3402	7.86573	7.90471		0.3402	7.84294	7.84193		0.3402	7.7056	7.725		0.3402	7.61624	7.61357		0.3402	7.6204	7.6317		0.3402	7.64655	7.62991
0.3404	7.91275	7.90471		0.3404	7.87403	7.84193		0.3404	7.73568	7.725		0.3404	7.60755	7.61357		0.3404	7.64927	7.6317		0.3404	7.66049	7.62991
0.3406	7.90782	7.90471		0.3406	7.86616	7.84193		0.3406	7.73398	7.725		0.3406	7.59652	7.61357		0.3406	7.64831	7.6317		0.3406	7.62075	7.62991
0.3408	7.9144	7.90471		0.3408	7.84627	7.84193		0.3408	7.72779	7.725		0.3408	7.61949	7.61357		0.3408	7.65678	7.6317		0.3408	7.59105	7.62991
0.341	7.92069	7.90471		0.341	7.84345	7.84193		0.341	7.74505	7.725		0.341	7.62843	7.61357		0.341	7.62855	7.6317		0.341	7.59875	7.62991
0.3412	7.93854	7.90471		0.3412	7.84961	7.84193		0.3412	7.71386	7.725		0.3412	7.60101	7.61357		0.3412	7.62006	7.6317		0.3412	7.60323	7.62991
0.3414	7.90678	7.90471		0.3414	7.82768	7.84193		0.3414	7.69075	7.725		0.3414	7.64293	7.61357		0.3414	7.64887	7.6317		0.3414	7.70064	7.62991
0.3416	7.8821	7.90471		0.3416	7.83556	7.84193		0.3416	7.68429	7.725		0.3416	7.58722	7.61357		0.3416	7.59349	7.6317		0.3416	7.67816	7.62991
0.3418	7.9116	7.90471		0.3418	7.79568	7.84193		0.3418	7.72486	7.725		0.3418	7.60944	7.61357		0.3418	7.57797	7.6317		0.3418	7.5707	7.62991
0.342	7.91749	7.90471		0.342	7.83361	7.84193		0.342	7.70873	7.725		0.342	7.57462	7.61357		0.342	7.59103	7.6317		0.342	7.59637	7.62991
0.3422	7.91483	7.90471		0.3422	7.82401	7.84193		0.3422	7.73021	7.725		0.3422	7.56339	7.61357		0.3422	7.62263	7.6317		0.3422	7.56738	7.62991
0.3424	7.90373	7.90471		0.3424	7.81022	7.84193		0.3424	7.67122	7.725		0.3424	7.62167	7.61357		0.3424	7.60494	7.6317		0.3424	7.64623	7.62991
0.3426	7.89153	7.90471		0.3426	7.81447	7.84193		0.3426	7.65871	7.725		0.3426	7.59201	7.61357		0.3426	7.62569	7.6317		0.3426	7.6159	7.62991
0.3428	7.88973	7.90471		0.3428	7.83843	7.84193		0.3428	7.73984	7.725		0.3428	7.60081	7.61357		0.3428	7.61697	7.6317		0.3428	7.63748	7.62991
0.343	7.87244	7.90471		0.343	7.8343	7.84193		0.343	7.72598	7.725		0.343	7.61895	7.61357		0.343	7.57178	7.6317		0.343	7.683	7.62991
0.3432	7.88732	7.90471		0.3432	7.82977	7.84193		0.3432	7.70144	7.725		0.3432	7.5857	7.61357		0.3432	7.61038	7.6317		0.3432	7.61745	7.62991
0.3434	7.90108	7.90471		0.3434	7.84751	7.84193		0.3434	7.688	7.725		0.3434	7.60654	7.61357		0.3434	7.62563	7.6317		0.3434	7.61969	7.62991
0.3436	7.89476	7.90471		0.3436	7.8543	7.84193		0.3436	7.70577	7.725		0.3436	7.65404	7.61357		0.3436	7.65255	7.6317		0.3436	7.68025	7.62991
0.3438	7.91314	7.90471		0.3438	7.85582	7.84193		0.3438	7.70901	7.725		0.3438	7.63116	7.61357		0.3438	7.60466	7.6317		0.3438	7.65124	7.62991
0.344	7.8921	7.90471		0.344	7.87098	7.84193		0.344	7.72941	7.725		0.344	7.63974	7.61357		0.344	7.64383	7.6317		0.344	7.63342	7.62991
0.3442	7.9019	7.90471		0.3442	7.85322	7.84193		0.3442	7.73703	7.725		0.3442	7.6477	7.61357		0.3442	7.64065	7.6317		0.3442	7.68299	7.62991
0.3444	7.91618	7.90471		0.3444	7.86833	7.84193		0.3444	7.6984	7.725		0.3444	7.62234	7.61357		0.3444	7.65534	7.6317		0.3444	7.66293	7.62991
0.3446	7.94992	7.90471		0.3446	7.86256	7.84193		0.3446	7.70173	7.725		0.3446	7.64622	7.61357		0.3446	7.62369	7.6317		0.3446	7.64877	7.62991
0.3448	7.94664	7.90471		0.3448	7.85089	7.84193		0.3448	7.74118	7.725		0.3448	7.6506	7.61357		0.3448	7.63845	7.6317		0.3448	7.59651	7.62991
0.345	7.93781	7.90471		0.345	7.82848	7.84193		0.345	7.74655	7.725		0.345	7.63863	7.61357		0.345	7.65288	7.6317		0.345	7.59309	7.62991
0.3452	7.87236	7.90471		0.3452	7.85295	7.84193		0.3452	7.69592	7.725		0.3452	7.56773	7.61357		0.3452	7.64133	7.6317		0.3452	7.64459	7.62991
0.3454	7.90703	7.90471		0.3454	7.87368	7.84193		0.3454	7.69498	7.725		0.3454	7.60736	7.61357		0.3454	7.64142	7.6317		0.3454	7.63047	7.62991
0.3456	7.8869	7.90471		0.3456	7.8335	7.84193		0.3456	7.73554	7.725		0.3456	7.60172	7.61357		0.3456	7.60725	7.6317		0.3456	7.59954	7.62991
0.3458	7.89284	7.90471		0.3458	7.82194	7.84193		0.3458	7.67015	7.725		0.3458	7.59939	7.61357		0.3458	7.61358	7.6317		0.3458	7.66062	7.62991
0.346	7.88686	7.90471		0.346	7.82472	7.84193		0.346	7.68933	7.725		0.346	7.61777	7.61357		0.346	7.61379	7.6317		0.346	7.66957	7.62991
0.3462	7.87329	7.90471		0.3462	7.81792	7.84193		0.3462	7.69651	7.725		0.3462	7.59294	7.61357		0.3462	7.60072	7.6317		0.3462	7.61221	7.62991
0.3464	7.91321	7.90471		0.3464	7.82367	7.84193		0.3464	7.70977	7.725		0.3464	7.60808	7.61357		0.3464	7.59995	7.6317		0.3464	7.62715	7.62991
0.3466	7.9088	7.90471		0.3466	7.79638	7.84193		0.3466	7.70767	7.725		0.3466	7.65185	7.61357		0.3466	7.6389	7.6317		0.3466	7.6043	7.62991
0.3468	7.92108	7.90471		0.3468	7.83931	7.84193		0.3468	7.68601	7.725		0.3468	7.61451	7.61357		0.3468	7.62039	7.6317		0.3468	7.6299	7.62991
0.347	7.88098	7.90471		0.347	7.80247	7.84193		0.347	7.68598	7.725		0.347	7.63562	7.61357		0.347	7.62414	7.6317		0.347	7.61157	7.62991
0.3472	7.8559	7.90471		0.3472	7.77514	7.84193		0.3472	7.7295	7.725		0.3472	7.58056	7.61357		0.3472	7.63992	7.6317		0.3472	7.61539	7.62991
0.3474	7.89871	7.90471		0.3474	7.86392	7.84193		0.3474	7.6942	7.725		0.3474	7.62999	7.61357		0.3474	7.61992	7.6317		0.3474	7.66048	7.62991
0.3476	7.9003	7.90471		0.3476	7.84565	7.84193		0.3476	7.73071	7.725		0.3476	7.63714	7.61357		0.3476	7.61225	7.6317		0.3476	7.64171	7.62991
0.3478	7.90184	7.90471		0.3478	7.81902	7.84193		0.3478	7.7305	7.725		0.3478	7.6166	7.61357		0.3478	7.62487	7.6317		0.3478	7.66471	7.62991
0.348	7.92216	7.90471		0.348	7.78968	7.84193		0.348	7.70734	7.725		0.348	7.65657	7.61357		0.348	7.65192	7.6317		0.348	7.6952	7.62991
0.3482	7.95713	7.90471		0.3482	7.84717	7.84193		0.3482	7.70821	7.725		0.3482	7.64782	7.61357		0.3482	7.6285	7.6317		0.3482	7.65484	7.62991
0.3484	7.92766	7.90471		0.3484	7.86886	7.84193		0.3484	7.75254	7.725		0.3484	7.61243	7.61357		0.3484	7.66275	7.6317		0.3484	7.59142	7.62991
0.3486	7.92203	7.90471		0.3486	7.87144	7.84193		0.3486	7.73108	7.725		0.3486	7.61209	7.61357		0.3486	7.63236	7.6317		0.3486	7.66352	7.62991
0.3488	7.88831	7.90471		0.3488	7.87492	7.84193		0.3488	7.69536	7.725		0.3488	7.58274	7.61357		0.3488	7.65575	7.6317		0.3488	7.65587	7.62991
0.349	7.89993	7.90471		0.349	7.86017	7.84193		0.349	7.72955	7.725		0.349	7.59152	7.61357		0.349	7.63301	7.6317		0.349	7.63848	7.62991
0.3492	7.85654	7.90471		0.3492	7.8287	7.84193		0.3492	7.70057	7.725		0.3492	7.58488	7.61357		0.3492	7.63771	7.6317		0.3492	7.63256	7.62991
0.3494	7.85581	7.90471		0.3494	7.81742	7.84193		0.3494	7.71162	7.725		0.3494	7.57056	7.61357		0.3494	7.62075	7.6317		0.3494	7.64912	7.62991
0.3496	7.89409	7.90471		0.3496	7.83636	7.84193		0.3496	7.70966	7.725		0.3496	7.62037	7.61357		0.3496	7.62003	7.6317		0.3496	7.6472	7.62991
0.3498	7.8507	7.90471		0.3498	7.79587	7.84193		0.3498	7.7377	7.725		0.3498	7.61761	7.61357		0.3498	7.60674	7.6317		0.3498	7.66953	7.62991
0.35	7.86321	7.90471		0.35	7.80899	7.84193		0.35	7.72239	7.725		0.35	7.5852	7.61357		0.35	7.60309	7.6317		0.35	7.62279	7.62991
0.3502	7.88986	7.90471		0.3502	7.79804	7.84193		0.3502	7.72491	7.725		0.3502	7.56852	7.61357		0.3502	7.63828	7.6317		0.3502	7.57828	7.62991
0.3504	7.91342	7.90471		0.3504	7.83781	7.84193		0.3504	7.7315	7.725		0.3504	7.60199	7.61357		0.3504	7.62864	7.6317		0.3504	7.59812	7.62991
0.3506	7.91188	7.90471		0.3506	7.82193	7.84193		0.3506	7.73621	7.725		0.3506	7.58121	7.61357		0.3506	7.64808	7.6317		0.3506	7.54695	7.62991
0.3508	7.87992	7.90471		0.3508	7.85449	7.84193		0.3508	7.69604	7.725		0.3508	7.63235	7.61357		0.3508	7.62788	7.6317		0.3508	7.61787	7.62991
0.351	7.88006	7.90471		0.351	7.84242	7.84193		0.351	7.68456	7.725		0.351	7.62747	7.61357		0.351	7.63833	7.6317		0.351	7.61351	7.62991
0.3512	7.91303	7.90471		0.3512	7.85975	7.84193		0.3512	7.69032	7.725		0.3512	7.62973	7.61357		0.3512	7.62805	7.6317		0.3512	7.61142	7.62991
0.3514	7.92469	7.90471		0.3514	7.85789	7.84193		0.3514	7.73588	7.725		0.3514	7.639	7.61357		0.3514	7.64696	7.6317		0.3514	7.61807	7.62991
0.3516	7.92573	7.90471		0.3516	7.81302	7.84193		0.3516	7.70353	7.725		0.3516	7.64106	7.61357		0.3516	7.62936	7.6317		0.3516	7.63245	7.62991
0.3518	7.92604	7.90471		0.3518	7.8185	7.84193		0.3518	7.69427	7.725		0.3518	7.63964	7.61357		0.3518	7.65106	7.6317		0.3518	7.67321	7.62991
0.352	7.94844	7.90471		0.352	7.82021	7.84193		0.352	7.71512	7.725		0.352	7.65092	7.61357		0.352	7.67638	7.6317		0.352	7.64226	7.62991
0.3522	7.9199	7.90471		0.3522	7.93942	7.84193		0.3522	7.7295	7.725		0.3522	7.63218	7.61357		0.3522	7.68866	7.6317		0.3522	7.61803	7.62991
0.3524	7.89098	7.90471		0.3524	7.91308	7.84193		0.3524	7.72767	7.725		0.3524	7.61574	7.61357		0.3524	7.64693	7.6317		0.3524	7.66104	7.62991
0.3526	7.88471	7.90471		0.3526	7.82679	7.84193		0.3526	7.69345	7.725		0.3526	7.64507	7.61357		0.3526	7.64147	7.6317		0.3526	7.63077	7.62991
0.3528	7.89281	7.90471		0.3528	7.84202	7.84193		0.3528	7.7098	7.725		0.3528	7.66935	7.61357		0.3528	7.62214	7.6317		0.3528	7.56254	7.62991
0.353	7.91512	7.90471		0.353	7.82372	7.84193		0.353	7.71128	7.725		0.353	7.61802	7.61357		0.353	7.62689	7.6317		0.353	7.67444	7.62991
0.3532	7.89677	7.90471		0.3532	7.77719	7.84193		0.3532	7.73804	7.725		0.3532	7.57775	7.61357		0.3532	7.60213	7.6317		0.3532	7.65742	7.62991
0.3534	7.90599	7.90471		0.3534	7.77101	7.84193		0.3534	7.73004	7.725		0.3534	7.59338	7.61357		0.3534	7.63729	7.6317		0.3534	7.64947	7.62991
0.3536	7.88234	7.90471		0.3536	7.81824	7.84193		0.3536	7.67766	7.725		0.3536	7.60377	7.61357		0.3536	7.60879	7.6317		0.3536	7.66822	7.62991
0.3538	7.89719	7.90471		0.3538	7.82077	7.84193		0.3538	7.69595	7.725		0.3538	7.6041	7.61357		0.3538	7.59957	7.6317		0.3538	7.63185	7.62991
0.354	7.91276	7.90471		0.354	7.79103	7.84193		0.354	7.69795	7.725		0.354	7.59918	7.61357		0.354	7.62444	7.6317		0.354	7.58554	7.62991
0.3542	7.89203	7.90471		0.3542	7.81357	7.84193		0.3542	7.7142	7.725		0.3542	7.55964	7.61357		0.3542	7.62021	7.6317		0.3542	7.60281	7.62991
0.3544	7.88638	7.90471		0.3544	7.82081	7.84193		0.3544	7.68354	7.725		0.3544	7.6075	7.61357		0.3544	7.62883	7.6317		0.3544	7.57728	7.62991
0.3546	7.88186	7.90471		0.3546	7.82691	7.84193		0.3546	7.67006	7.725		0.3546	7.62214	7.61357		0.3546	7.6043	7.6317		0.3546	7.58206	7.62991
0.3548	7.94197	7.90471		0.3548	7.81691	7.84193		0.3548	7.73231	7.725		0.3548	7.612	7.61357		0.3548	7.62212	7.6317		0.3548	7.6379	7.62991
0.355	7.90994	7.90471		0.355	7.83743	7.84193		0.355	7.71151	7.725		0.355	7.59579	7.61357		0.355	7.61449	7.6317		0.355	7.66538	7.62991
0.3552	7.9403	7.90471		0.3552	7.8669	7.84193		0.3552	7.68562	7.725		0.3552	7.6185	7.61357		0.3552	7.64165	7.6317		0.3552	7.65474	7.62991
0.3554	7.92214	7.90471		0.3554	7.83906	7.84193		0.3554	7.6865	7.725		0.3554	7.61435	7.61357		0.3554	7.67282	7.6317		0.3554	7.6515	7.62991
0.3556	7.94729	7.90471		0.3556	7.84348	7.84193		0.3556	7.71819	7.725		0.3556	7.60133	7.61357		0.3556	7.65837	7.6317		0.3556	7.63666	7.62991
0.3558	7.95321	7.90471		0.3558	7.79966	7.84193		0.3558	7.69301	7.725		0.3558	7.62488	7.61357		0.3558	7.65535	7.6317		0.3558	7.68838	7.62991
0.356	7.91398	7.90471		0.356	7.83639	7.84193		0.356	7.73075	7.725		0.356	7.61316	7.61357		0.356	7.68934	7.6317		0.356	7.62332	7.62991
0.3562	7.89601	7.90471		0.3562	7.84222	7.84193		0.3562	7.75349	7.725		0.3562	7.64446	7.61357		0.3562	7.64922	7.6317		0.3562	7.63246	7.62991
0.3564	7.93223	7.90471		0.3564	7.84154	7.84193		0.3564	7.73854	7.725		0.3564	7.62903	7.61357		0.3564	7.62817	7.6317		0.3564	7.65273	7.62991
0.3566	7.89614	7.90471		0.3566	7.85337	7.84193		0.3566	7.71276	7.725		0.3566	7.60436	7.61357		0.3566	7.66381	7.6317		0.3566	7.65531	7.62991
0.3568	7.90956	7.90471		0.3568	7.85152	7.84193		0.3568	7.72227	7.725		0.3568	7.60276	7.61357		0.3568	7.63269	7.6317		0.3568	7.6143	7.62991
0.357	7.90487	7.90471		0.357	7.85597	7.84193		0.357	7.71301	7.725		0.357	7.60408	7.61357		0.357	7.62027	7.6317		0.357	7.67267	7.62991
0.3572	7.88891	7.90471		0.3572	7.83271	7.84193		0.3572	7.75953	7.725		0.3572	7.59088	7.61357		0.3572	7.60909	7.6317		0.3572	7.62025	7.62991
0.3574	7.86574	7.90471		0.3574	7.834	7.84193		0.3574	7.67685	7.725		0.3574	7.60451	7.61357		0.3574	7.59773	7.6317		0.3574	7.60527	7.62991
0.3576	7.85341	7.90471		0.3576	7.83151	7.84193		0.3576	7.68293	7.725		0.3576	7.60592	7.61357		0.3576	7.61276	7.6317		0.3576	7.60153	7.62991
0.3578	7.85377	7.90471		0.3578	7.82189	7.84193		0.3578	7.70758	7.725		0.3578	7.59819	7.61357		0.3578	7.60074	7.6317		0.3578	7.67792	7.62991
0.358	7.87018	7.90471		0.358	7.82182	7.84193		0.358	7.7009	7.725		0.358	7.60241	7.61357		0.358	7.61401	7.6317		0.358	7.63409	7.62991
0.3582	7.85978	7.90471		0.3582	7.85358	7.84193		0.3582	7.70996	7.725		0.3582	7.60411	7.61357		0.3582	7.61555	7.6317		0.3582	7.5909	7.62991
0.3584	7.88758	7.90471		0.3584	7.81348	7.84193		0.3584	7.69057	7.725		0.3584	7.6297	7.61357		0.3584	7.64572	7.6317		0.3584	7.60441	7.62991
0.3586	7.90875	7.90471		0.3586	7.81738	7.84193		0.3586	7.71477	7.725		0.3586	7.63522	7.61357		0.3586	7.60822	7.6317		0.3586	7.63373	7.62991
0.3588	7.9158	7.90471		0.3588	7.82117	7.84193		0.3588	7.73076	7.725		0.3588	7.63073	7.61357		0.3588	7.62164	7.6317		0.3588	7.60594	7.62991
0.359	7.89479	7.90471		0.359	7.85092	7.84193		0.359	7.69193	7.725		0.359	7.62258	7.61357		0.359	7.60191	7.6317		0.359	7.61662	7.62991
0.3592	7.94351	7.90471		0.3592	7.83004	7.84193		0.3592	7.73626	7.725		0.3592	7.61665	7.61357		0.3592	7.61996	7.6317		0.3592	7.61196	7.62991
0.3594	7.94181	7.90471		0.3594	7.84635	7.84193		0.3594	7.70443	7.725		0.3594	7.62714	7.61357		0.3594	7.6264	7.6317		0.3594	7.67015	7.62991
0.3596	7.92674	7.90471		0.3596	7.852	7.84193		0.3596	7.70812	7.725		0.3596	7.657	7.61357		0.3596	7.64391	7.6317		0.3596	7.66392	7.62991
0.3598	7.9364	7.90471		0.3598	7.85318	7.84193		0.3598	7.73422	7.725		0.3598	7.61825	7.61357		0.3598	7.64857	7.6317		0.3598	7.64215	7.62991
0.36	7.93719	7.90471		0.36	7.86356	7.84193		0.36	7.70472	7.725		0.36	7.63685	7.61357		0.36	7.60821	7.6317		0.36	7.63901	7.62991
0.3602	7.91845	7.90471		0.3602	7.84295	7.84193		0.3602	7.7149	7.725		0.3602	7.62646	7.61357		0.3602	7.61977	7.6317		0.3602	7.65517	7.62991
0.3604	7.92505	7.90471		0.3604	7.89097	7.84193		0.3604	7.70154	7.725		0.3604	7.63442	7.61357		0.3604	7.63081	7.6317		0.3604	7.5971	7.62991
0.3606	7.90128	7.90471		0.3606	7.85717	7.84193		0.3606	7.72883	7.725		0.3606	7.64698	7.61357		0.3606	7.61525	7.6317		0.3606	7.66036	7.62991
0.3608	7.89775	7.90471		0.3608	7.82248	7.84193		0.3608	7.68267	7.725		0.3608	7.61034	7.61357		0.3608	7.61201	7.6317		0.3608	7.63972	7.62991
0.361	7.88504	7.90471		0.361	7.78429	7.84193		0.361	7.68582	7.725		0.361	7.59983	7.61357		0.361	7.60831	7.6317		0.361	7.58652	7.62991
0.3612	7.89591	7.90471		0.3612	7.81007	7.84193		0.3612	7.71924	7.725		0.3612	7.61943	7.61357		0.3612	7.63037	7.6317		0.3612	7.60523	7.62991
0.3614	7.93856	7.90471		0.3614	7.82918	7.84193		0.3614	7.71208	7.725		0.3614	7.56995	7.61357		0.3614	7.62083	7.6317		0.3614	7.63054	7.62991
0.3616	7.88208	7.90471		0.3616	7.8148	7.84193		0.3616	7.72374	7.725		0.3616	7.62806	7.61357		0.3616	7.58936	7.6317		0.3616	7.64099	7.62991
0.3618	7.86637	7.90471		0.3618	7.80687	7.84193		0.3618	7.69082	7.725		0.3618	7.55293	7.61357		0.3618	7.61968	7.6317		0.3618	7.63904	7.62991
0.362	7.88225	7.90471		0.362	7.78926	7.84193		0.362	7.67309	7.725		0.362	7.58494	7.61357		0.362	7.62677	7.6317		0.362	7.58956	7.62991
0.3622	7.9049	7.90471		0.3622	7.83707	7.84193		0.3622	7.69099	7.725		0.3622	7.61845	7.61357		0.3622	7.64229	7.6317		0.3622	7.5648	7.62991
0.3624	7.85521	7.90471		0.3624	7.81702	7.84193		0.3624	7.69205	7.725		0.3624	7.63036	7.61357		0.3624	7.65904	7.6317		0.3624	7.56492	7.62991
0.3626	7.8493	7.90471		0.3626	7.8379	7.84193		0.3626	7.70717	7.725		0.3626	7.61489	7.61357		0.3626	7.65995	7.6317		0.3626	7.61416	7.62991
0.3628	7.86033	7.90471		0.3628	7.85752	7.84193		0.3628	7.75143	7.725		0.3628	7.63014	7.61357		0.3628	7.6173	7.6317		0.3628	7.6579	7.62991
0.363	7.93305	7.90471		0.363	7.85246	7.84193		0.363	7.73003	7.725		0.363	7.65359	7.61357		0.363	7.65176	7.6317		0.363	7.67439	7.62991
0.3632	7.942	7.90471		0.3632	7.85259	7.84193		0.3632	7.72424	7.725		0.3632	7.62513	7.61357		0.3632	7.64185	7.6317		0.3632	7.6753	7.62991
0.3634	7.95625	7.90471		0.3634	7.86709	7.84193		0.3634	7.71095	7.725		0.3634	7.59768	7.61357		0.3634	7.65294	7.6317		0.3634	7.67929	7.62991
0.3636	7.91904	7.90471		0.3636	7.86374	7.84193		0.3636	7.71658	7.725		0.3636	7.62378	7.61357		0.3636	7.63745	7.6317		0.3636	7.66019	7.62991
0.3638	7.94662	7.90471		0.3638	7.86337	7.84193		0.3638	7.70855	7.725		0.3638	7.63298	7.61357		0.3638	7.62549	7.6317		0.3638	7.59339	7.62991
0.364	7.9189	7.90471		0.364	7.87476	7.84193		0.364	7.71727	7.725		0.364	7.60405	7.61357		0.364	7.66875	7.6317		0.364	7.57797	7.62991
0.3642	7.91273	7.90471		0.3642	7.85741	7.84193		0.3642	7.68986	7.725		0.3642	7.6311	7.61357		0.3642	7.69372	7.6317		0.3642	7.66469	7.62991
0.3644	7.88573	7.90471		0.3644	7.86519	7.84193		0.3644	7.70111	7.725		0.3644	7.61765	7.61357		0.3644	7.64921	7.6317		0.3644	7.58694	7.62991
0.3646	7.89483	7.90471		0.3646	7.87528	7.84193		0.3646	7.71126	7.725		0.3646	7.60717	7.61357		0.3646	7.65123	7.6317		0.3646	7.62631	7.62991
0.3648	7.93807	7.90471		0.3648	7.82805	7.84193		0.3648	7.69553	7.725		0.3648	7.5973	7.61357		0.3648	7.62162	7.6317		0.3648	7.66545	7.62991
0.365	7.90931	7.90471		0.365	7.78035	7.84193		0.365	7.64954	7.725		0.365	7.6204	7.61357		0.365	7.6145	7.6317		0.365	7.61759	7.62991
0.3652	7.88142	7.90471		0.3652	7.78759	7.84193		0.3652	7.71672	7.725		0.3652	7.575	7.61357		0.3652	7.63725	7.6317		0.3652	7.61029	7.62991
0.3654	7.84788	7.90471		0.3654	7.85739	7.84193		0.3654	7.69109	7.725		0.3654	7.62074	7.61357		0.3654	7.6279	7.6317		0.3654	7.64471	7.62991
0.3656	7.90684	7.90471		0.3656	7.82272	7.84193		0.3656	7.67946	7.725		0.3656	7.60186	7.61357		0.3656	7.63519	7.6317		0.3656	7.56465	7.62991
0.3658	7.86914	7.90471		0.3658	7.78304	7.84193		0.3658	7.70395	7.725		0.3658	7.60166	7.61357		0.3658	7.63116	7.6317		0.3658	7.63605	7.62991
0.366	7.86204	7.90471		0.366	7.80455	7.84193		0.366	7.71696	7.725		0.366	7.59905	7.61357		0.366	7.64173	7.6317		0.366	7.61953	7.62991
0.3662	7.88637	7.90471		0.3662	7.82629	7.84193		0.3662	7.68859	7.725		0.3662	7.59902	7.61357		0.3662	7.64863	7.6317		0.3662	7.63538	7.62991
0.3664	7.88831	7.90471		0.3664	7.86171	7.84193		0.3664	7.68601	7.725		0.3664	7.61209	7.61357		0.3664	7.64904	7.6317		0.3664	7.6747	7.62991
0.3666	7.87015	7.90471		0.3666	7.84936	7.84193		0.3666	7.7173	7.725		0.3666	7.61042	7.61357		0.3666	7.64559	7.6317		0.3666	7.64536	7.62991
0.3668	7.93126	7.90471		0.3668	7.85735	7.84193		0.3668	7.71721	7.725		0.3668	7.65008	7.61357		0.3668	7.63027	7.6317		0.3668	7.64412	7.62991
0.367	7.91016	7.90471		0.367	7.87305	7.84193		0.367	7.71804	7.725		0.367	7.6631	7.61357		0.367	7.62573	7.6317		0.367	7.64678	7.62991
0.3672	7.93441	7.90471		0.3672	7.84251	7.84193		0.3672	7.68516	7.725		0.3672	7.67126	7.61357		0.3672	7.64078	7.6317		0.3672	7.63859	7.62991
0.3674	7.94163	7.90471		0.3674	7.84587	7.84193		0.3674	7.73063	7.725		0.3674	7.64616	7.61357		0.3674	7.68382	7.6317		0.3674	7.66848	7.62991
0.3676	7.93163	7.90471		0.3676	7.86936	7.84193		0.3676	7.70542	7.725		0.3676	7.6113	7.61357		0.3676	7.66323	7.6317		0.3676	7.63284	7.62991
0.3678	7.94434	7.90471		0.3678	7.84498	7.84193		0.3678	7.68441	7.725		0.3678	7.61967	7.61357		0.3678	7.64051	7.6317		0.3678	7.62852	7.62991
0.368	7.90495	7.90471		0.368	7.83719	7.84193		0.368	7.71484	7.725		0.368	7.62029	7.61357		0.368	7.61857	7.6317		0.368	7.66067	7.62991
0.3682	7.91917	7.90471		0.3682	7.83584	7.84193		0.3682	7.7012	7.725		0.3682	7.60402	7.61357		0.3682	7.63621	7.6317		0.3682	7.64586	7.62991
0.3684	7.91849	7.90471		0.3684	7.8404	7.84193		0.3684	7.68463	7.725		0.3684	7.61427	7.61357		0.3684	7.63229	7.6317		0.3684	7.56199	7.62991
0.3686	7.88981	7.90471		0.3686	7.84467	7.84193		0.3686	7.67631	7.725		0.3686	7.63348	7.61357		0.3686	7.625	7.6317		0.3686	7.62476	7.62991
0.3688	7.92433	7.90471		0.3688	7.85487	7.84193		0.3688	7.70101	7.725		0.3688	7.61085	7.61357		0.3688	7.60742	7.6317		0.3688	7.67255	7.62991
0.369	7.90369	7.90471		0.369	7.88514	7.84193		0.369	7.68339	7.725		0.369	7.60997	7.61357		0.369	7.62057	7.6317		0.369	7.61221	7.62991
0.3692	7.87578	7.90471		0.3692	7.86741	7.84193		0.3692	7.67153	7.725		0.3692	7.60519	7.61357		0.3692	7.62048	7.6317		0.3692	7.60792	7.62991
0.3694	7.88796	7.90471		0.3694	7.82309	7.84193		0.3694	7.67388	7.725		0.3694	7.57004	7.61357		0.3694	7.60731	7.6317		0.3694	7.58244	7.62991
0.3696	7.87143	7.90471		0.3696	7.81354	7.84193		0.3696	7.68012	7.725		0.3696	7.6029	7.61357		0.3696	7.57519	7.6317		0.3696	7.63439	7.62991
0.3698	7.89595	7.90471		0.3698	7.84944	7.84193		0.3698	7.67706	7.725		0.3698	7.63004	7.61357		0.3698	7.6039	7.6317		0.3698	7.64483	7.62991
0.37	7.8995	7.90471		0.37	7.88169	7.84193		0.37	7.69152	7.725		0.37	7.61157	7.61357		0.37	7.63861	7.6317		0.37	7.61215	7.62991
0.3702	7.90467	7.90471		0.3702	7.84236	7.84193		0.3702	7.71419	7.725		0.3702	7.62106	7.61357		0.3702	7.65193	7.6317		0.3702	7.612	7.62991
0.3704	7.90291	7.90471		0.3704	7.82046	7.84193		0.3704	7.69872	7.725		0.3704	7.64734	7.61357		0.3704	7.64043	7.6317		0.3704	7.64319	7.62991
0.3706	7.91426	7.90471		0.3706	7.83833	7.84193		0.3706	7.73121	7.725		0.3706	7.60413	7.61357		0.3706	7.60335	7.6317		0.3706	7.57443	7.62991
0.3708	7.92027	7.90471		0.3708	7.8247	7.84193		0.3708	7.73763	7.725		0.3708	7.62621	7.61357		0.3708	7.62351	7.6317		0.3708	7.57312	7.62991
0.371	7.94315	7.90471		0.371	7.82823	7.84193		0.371	7.73964	7.725		0.371	7.61797	7.61357		0.371	7.63814	7.6317		0.371	7.69154	7.62991
0.3712	7.92247	7.90471		0.3712	7.87163	7.84193		0.3712	7.73353	7.725		0.3712	7.63691	7.61357		0.3712	7.62166	7.6317		0.3712	7.67617	7.62991
0.3714	7.92364	7.90471		0.3714	7.89948	7.84193		0.3714	7.71167	7.725		0.3714	7.64527	7.61357		0.3714	7.67069	7.6317		0.3714	7.68591	7.62991
0.3716	7.8991	7.90471		0.3716	7.89667	7.84193		0.3716	7.75344	7.725		0.3716	7.64843	7.61357		0.3716	7.64709	7.6317		0.3716	7.65559	7.62991
0.3718	7.89981	7.90471		0.3718	7.86881	7.84193		0.3718	7.74173	7.725		0.3718	7.62017	7.61357		0.3718	7.64902	7.6317		0.3718	7.64138	7.62991
0.372	7.90982	7.90471		0.372	7.86212	7.84193		0.372	7.71636	7.725		0.372	7.60492	7.61357		0.372	7.60609	7.6317		0.372	7.62463	7.62991
0.3722	7.88178	7.90471		0.3722	7.85927	7.84193		0.3722	7.72648	7.725		0.3722	7.5933	7.61357		0.3722	7.59456	7.6317		0.3722	7.63307	7.62991
0.3724	7.91633	7.90471		0.3724	7.83716	7.84193		0.3724	7.7156	7.725		0.3724	7.62088	7.61357		0.3724	7.61251	7.6317		0.3724	7.61731	7.62991
0.3726	7.88873	7.90471		0.3726	7.85117	7.84193		0.3726	7.73887	7.725		0.3726	7.56051	7.61357		0.3726	7.61866	7.6317		0.3726	7.62552	7.62991
0.3728	7.8738	7.90471		0.3728	7.83163	7.84193		0.3728	7.69627	7.725		0.3728	7.57185	7.61357		0.3728	7.59572	7.6317		0.3728	7.63144	7.62991
0.373	7.93056	7.90471		0.373	7.84088	7.84193		0.373	7.66425	7.725		0.373	7.58335	7.61357		0.373	7.57251	7.6317		0.373	7.58959	7.62991
0.3732	7.87891	7.90471		0.3732	7.81638	7.84193		0.3732	7.64602	7.725		0.3732	7.56367	7.61357		0.3732	7.57662	7.6317		0.3732	7.59708	7.62991
0.3734	7.88133	7.90471		0.3734	7.80028	7.84193		0.3734	7.70059	7.725		0.3734	7.60629	7.61357		0.3734	7.63577	7.6317		0.3734	7.63368	7.62991
0.3736	7.90286	7.90471		0.3736	7.81901	7.84193		0.3736	7.69601	7.725		0.3736	7.64951	7.61357		0.3736	7.62314	7.6317		0.3736	7.68581	7.62991
0.3738	7.91244	7.90471		0.3738	7.80654	7.84193		0.3738	7.70295	7.725		0.3738	7.61313	7.61357		0.3738	7.60602	7.6317		0.3738	7.63546	7.62991
0.374	7.87885	7.90471		0.374	7.78742	7.84193		0.374	7.70127	7.725		0.374	7.60605	7.61357		0.374	7.62474	7.6317		0.374	7.63838	7.62991
0.3742	7.90724	7.90471		0.3742	7.89078	7.84193		0.3742	7.71812	7.725		0.3742	7.61563	7.61357		0.3742	7.59422	7.6317		0.3742	7.64227	7.62991
0.3744	7.89671	7.90471		0.3744	7.88887	7.84193		0.3744	7.69954	7.725		0.3744	7.61337	7.61357		0.3744	7.61267	7.6317		0.3744	7.6869	7.62991
0.3746	7.9203	7.90471		0.3746	7.82623	7.84193		0.3746	7.72908	7.725		0.3746	7.62535	7.61357		0.3746	7.61307	7.6317		0.3746	7.64144	7.62991
0.3748	7.92656	7.90471		0.3748	7.84668	7.84193		0.3748	7.68421	7.725		0.3748	7.64414	7.61357		0.3748	7.65221	7.6317		0.3748	7.66792	7.62991
0.375	7.92492	7.90471		0.375	7.81953	7.84193		0.375	7.73507	7.725		0.375	7.63058	7.61357		0.375	7.66756	7.6317		0.375	7.63422	7.62991
0.3752	7.94096	7.90471		0.3752	7.87123	7.84193		0.3752	7.73123	7.725		0.3752	7.66018	7.61357		0.3752	7.66188	7.6317		0.3752	7.62589	7.62991
0.3754	7.92251	7.90471		0.3754	7.89561	7.84193		0.3754	7.73355	7.725		0.3754	7.64099	7.61357		0.3754	7.61565	7.6317		0.3754	7.63923	7.62991
0.3756	7.91846	7.90471		0.3756	7.84148	7.84193		0.3756	7.75066	7.725		0.3756	7.62166	7.61357		0.3756	7.61939	7.6317		0.3756	7.6341	7.62991
0.3758	7.91412	7.90471		0.3758	7.84274	7.84193		0.3758	7.70233	7.725		0.3758	7.64588	7.61357		0.3758	7.61748	7.6317		0.3758	7.66294	7.62991
0.376	7.87865	7.90471		0.376	7.81747	7.84193		0.376	7.68752	7.725		0.376	7.63822	7.61357		0.376	7.60362	7.6317		0.376	7.61137	7.62991
0.3762	7.88746	7.90471		0.3762	7.8022	7.84193		0.3762	7.70462	7.725		0.3762	7.63752	7.61357		0.3762	7.63359	7.6317		0.3762	7.66742	7.62991
0.3764	7.84954	7.90471		0.3764	7.8247	7.84193		0.3764	7.69063	7.725		0.3764	7.60457	7.61357		0.3764	7.63206	7.6317		0.3764	7.61063	7.62991
0.3766	7.84047	7.90471		0.3766	7.84233	7.84193		0.3766	7.68049	7.725		0.3766	7.56414	7.61357		0.3766	7.60634	7.6317		0.3766	7.62453	7.62991
0.3768	7.91956	7.90471		0.3768	7.83465	7.84193		0.3768	7.70617	7.725		0.3768	7.60204	7.61357		0.3768	7.62528	7.6317		0.3768	7.64025	7.62991
0.377	7.89311	7.90471		0.377	7.85771	7.84193		0.377	7.70847	7.725		0.377	7.59868	7.61357		0.377	7.59973	7.6317		0.377	7.66867	7.62991
0.3772	7.8307	7.90471		0.3772	7.83158	7.84193		0.3772	7.68972	7.725		0.3772	7.60866	7.61357		0.3772	7.61191	7.6317		0.3772	7.60238	7.62991
0.3774	7.88498	7.90471		0.3774	7.83177	7.84193		0.3774	7.70017	7.725		0.3774	7.58963	7.61357		0.3774	7.61962	7.6317		0.3774	7.61541	7.62991
0.3776	7.8803	7.90471		0.3776	7.84999	7.84193		0.3776	7.70812	7.725		0.3776	7.61119	7.61357		0.3776	7.63282	7.6317		0.3776	7.60801	7.62991
0.3778	7.85717	7.90471		0.3778	7.81379	7.84193		0.3778	7.73633	7.725		0.3778	7.61371	7.61357		0.3778	7.6155	7.6317		0.3778	7.62974	7.62991
0.378	7.89196	7.90471		0.378	7.84708	7.84193		0.378	7.7428	7.725		0.378	7.60911	7.61357		0.378	7.64701	7.6317		0.378	7.65982	7.62991
0.3782	7.86803	7.90471		0.3782	7.84443	7.84193		0.3782	7.72169	7.725		0.3782	7.63163	7.61357		0.3782	7.61968	7.6317		0.3782	7.6317	7.62991
0.3784	7.87769	7.90471		0.3784	7.83682	7.84193		0.3784	7.72391	7.725		0.3784	7.6189	7.61357		0.3784	7.6628	7.6317		0.3784	7.63239	7.62991
0.3786	7.89709	7.90471		0.3786	7.88883	7.84193		0.3786	7.75446	7.725		0.3786	7.58534	7.61357		0.3786	7.66	7.6317		0.3786	7.67695	7.62991
0.3788	7.90526	7.90471		0.3788	7.82453	7.84193		0.3788	7.70823	7.725		0.3788	7.6428	7.61357		0.3788	7.66034	7.6317		0.3788	7.65273	7.62991
0.379	7.89422	7.90471		0.379	7.836	7.84193		0.379	7.71867	7.725		0.379	7.62592	7.61357		0.379	7.65737	7.6317		0.379	7.64384	7.62991
0.3792	7.90405	7.90471		0.3792	7.86219	7.84193		0.3792	7.69873	7.725		0.3792	7.6522	7.61357		0.3792	7.65173	7.6317		0.3792	7.64107	7.62991
0.3794	7.9012	7.90471		0.3794	7.8636	7.84193		0.3794	7.71365	7.725		0.3794	7.66075	7.61357		0.3794	7.64389	7.6317		0.3794	7.60799	7.62991
0.3796	7.87304	7.90471		0.3796	7.86653	7.84193		0.3796	7.74843	7.725		0.3796	7.62047	7.61357		0.3796	7.64696	7.6317		0.3796	7.62292	7.62991
0.3798	7.91337	7.90471		0.3798	7.84183	7.84193		0.3798	7.7244	7.725		0.3798	7.59364	7.61357		0.3798	7.6578	7.6317		0.3798	7.62882	7.62991
0.38	7.90343	7.90471		0.38	7.84856	7.84193		0.38	7.73404	7.725		0.38	7.58289	7.61357		0.38	7.66822	7.6317		0.38	7.60712	7.62991
0.3802	7.88853	7.90471		0.3802	7.85398	7.84193		0.3802	7.70922	7.725		0.3802	7.58327	7.61357		0.3802	7.63725	7.6317		0.3802	7.6462	7.62991
0.3804	7.9189	7.90471		0.3804	7.83939	7.84193		0.3804	7.69173	7.725		0.3804	7.59229	7.61357		0.3804	7.6165	7.6317		0.3804	7.62809	7.62991
0.3806	7.92742	7.90471		0.3806	7.79996	7.84193		0.3806	7.72748	7.725		0.3806	7.63388	7.61357		0.3806	7.61109	7.6317		0.3806	7.59363	7.62991
0.3808	7.88097	7.90471		0.3808	7.82173	7.84193		0.3808	7.69865	7.725		0.3808	7.58939	7.61357		0.3808	7.60881	7.6317		0.3808	7.58925	7.62991
0.381	7.91469	7.90471		0.381	7.84426	7.84193		0.381	7.68773	7.725		0.381	7.57292	7.61357		0.381	7.61677	7.6317		0.381	7.61753	7.62991
0.3812	7.86856	7.90471		0.3812	7.82298	7.84193		0.3812	7.68897	7.725		0.3812	7.60819	7.61357		0.3812	7.60943	7.6317		0.3812	7.58655	7.62991
0.3814	7.88526	7.90471		0.3814	7.84506	7.84193		0.3814	7.67181	7.725		0.3814	7.56769	7.61357		0.3814	7.61733	7.6317		0.3814	7.61355	7.62991
0.3816	7.92022	7.90471		0.3816	7.82519	7.84193		0.3816	7.71374	7.725		0.3816	7.59224	7.61357		0.3816	7.65665	7.6317		0.3816	7.62285	7.62991
0.3818	7.86816	7.90471		0.3818	7.855	7.84193		0.3818	7.67139	7.725		0.3818	7.6278	7.61357		0.3818	7.59645	7.6317		0.3818	7.67865	7.62991
0.382	7.91098	7.90471		0.382	7.80603	7.84193		0.382	7.71913	7.725		0.382	7.62205	7.61357		0.382	7.61882	7.6317		0.382	7.62718	7.62991
0.3822	7.93905	7.90471		0.3822	7.85143	7.84193		0.3822	7.73612	7.725		0.3822	7.60288	7.61357		0.3822	7.63684	7.6317		0.3822	7.6145	7.62991
0.3824	7.89797	7.90471		0.3824	7.86575	7.84193		0.3824	7.71758	7.725		0.3824	7.60333	7.61357		0.3824	7.65786	7.6317		0.3824	7.65093	7.62991
0.3826	7.88553	7.90471		0.3826	7.85758	7.84193		0.3826	7.73374	7.725		0.3826	7.6224	7.61357		0.3826	7.64468	7.6317		0.3826	7.65269	7.62991
0.3828	7.91375	7.90471		0.3828	7.85602	7.84193		0.3828	7.75087	7.725		0.3828	7.65126	7.61357		0.3828	7.6532	7.6317		0.3828	7.60234	7.62991
0.383	7.90148	7.90471		0.383	7.82912	7.84193		0.383	7.75864	7.725		0.383	7.65798	7.61357		0.383	7.62735	7.6317		0.383	7.64653	7.62991
0.3832	7.92249	7.90471		0.3832	7.84677	7.84193		0.3832	7.74374	7.725		0.3832	7.62371	7.61357		0.3832	7.64983	7.6317		0.3832	7.70383	7.62991
0.3834	7.93288	7.90471		0.3834	7.82854	7.84193		0.3834	7.72587	7.725		0.3834	7.62243	7.61357		0.3834	7.63321	7.6317		0.3834	7.65403	7.62991
0.3836	7.92871	7.90471		0.3836	7.83951	7.84193		0.3836	7.70572	7.725		0.3836	7.6124	7.61357		0.3836	7.66166	7.6317		0.3836	7.57983	7.62991
0.3838	7.89591	7.90471		0.3838	7.8295	7.84193		0.3838	7.71238	7.725		0.3838	7.6204	7.61357		0.3838	7.60708	7.6317		0.3838	7.58489	7.62991
0.384	7.88627	7.90471		0.384	7.86236	7.84193		0.384	7.66537	7.725		0.384	7.6016	7.61357		0.384	7.64312	7.6317		0.384	7.6005	7.62991
0.3842	7.91165	7.90471		0.3842	7.8595	7.84193		0.3842	7.6748	7.725		0.3842	7.60213	7.61357		0.3842	7.60755	7.6317		0.3842	7.5931	7.62991
0.3844	7.87505	7.90471		0.3844	7.84688	7.84193		0.3844	7.69398	7.725		0.3844	7.59795	7.61357		0.3844	7.58324	7.6317		0.3844	7.66509	7.62991
0.3846	7.86028	7.90471		0.3846	7.80411	7.84193		0.3846	7.69383	7.725		0.3846	7.59335	7.61357		0.3846	7.5644	7.6317		0.3846	7.61282	7.62991
0.3848	7.90763	7.90471		0.3848	7.79522	7.84193		0.3848	7.70918	7.725		0.3848	7.61791	7.61357		0.3848	7.60609	7.6317		0.3848	7.6311	7.62991
0.385	7.87131	7.90471		0.385	7.8427	7.84193		0.385	7.69286	7.725		0.385	7.57144	7.61357		0.385	7.61396	7.6317		0.385	7.62212	7.62991
0.3852	7.89993	7.90471		0.3852	7.83843	7.84193		0.3852	7.702	7.725		0.3852	7.55649	7.61357		0.3852	7.60638	7.6317		0.3852	7.61533	7.62991
0.3854	7.92179	7.90471		0.3854	7.83592	7.84193		0.3854	7.71599	7.725		0.3854	7.60675	7.61357		0.3854	7.61927	7.6317		0.3854	7.64507	7.62991
0.3856	7.8967	7.90471		0.3856	7.83635	7.84193		0.3856	7.70323	7.725		0.3856	7.60972	7.61357		0.3856	7.63491	7.6317		0.3856	7.65493	7.62991
0.3858	7.8915	7.90471		0.3858	7.82186	7.84193		0.3858	7.72472	7.725		0.3858	7.58019	7.61357		0.3858	7.66231	7.6317		0.3858	7.62067	7.62991
0.386	7.9033	7.90471		0.386	7.85142	7.84193		0.386	7.70678	7.725		0.386	7.59906	7.61357		0.386	7.65279	7.6317		0.386	7.62002	7.62991
0.3862	7.9625	7.90471		0.3862	7.84184	7.84193		0.3862	7.71457	7.725		0.3862	7.66192	7.61357		0.3862	7.61948	7.6317		0.3862	7.65876	7.62991
0.3864	7.91049	7.90471		0.3864	7.87453	7.84193		0.3864	7.70205	7.725		0.3864	7.64537	7.61357		0.3864	7.67166	7.6317		0.3864	7.60872	7.62991
0.3866	7.95161	7.90471		0.3866	7.89427	7.84193		0.3866	7.72959	7.725		0.3866	7.59413	7.61357		0.3866	7.64278	7.6317		0.3866	7.64742	7.62991
0.3868	7.89828	7.90471		0.3868	7.83116	7.84193		0.3868	7.72013	7.725		0.3868	7.61271	7.61357		0.3868	7.65184	7.6317		0.3868	7.68781	7.62991
0.387	7.93098	7.90471		0.387	7.8886	7.84193		0.387	7.75845	7.725		0.387	7.62805	7.61357		0.387	7.63896	7.6317		0.387	7.7151	7.62991
0.3872	7.95759	7.90471		0.3872	7.83916	7.84193		0.3872	7.76	7.725		0.3872	7.60749	7.61357		0.3872	7.63377	7.6317		0.3872	7.65008	7.62991
0.3874	7.93448	7.90471		0.3874	7.87378	7.84193		0.3874	7.74283	7.725		0.3874	7.60852	7.61357		0.3874	7.6304	7.6317		0.3874	7.61167	7.62991
0.3876	7.88614	7.90471		0.3876	7.85109	7.84193		0.3876	7.73574	7.725		0.3876	7.62057	7.61357		0.3876	7.66102	7.6317		0.3876	7.63439	7.62991
0.3878	7.92367	7.90471		0.3878	7.85507	7.84193		0.3878	7.76045	7.725		0.3878	7.62604	7.61357		0.3878	7.64167	7.6317		0.3878	7.6419	7.62991
0.388	7.90299	7.90471		0.388	7.83966	7.84193		0.388	7.70842	7.725		0.388	7.63974	7.61357		0.388	7.60837	7.6317		0.388	7.64187	7.62991
0.3882	7.88385	7.90471		0.3882	7.79594	7.84193		0.3882	7.70253	7.725		0.3882	7.60955	7.61357		0.3882	7.62625	7.6317		0.3882	7.62288	7.62991
0.3884	7.88811	7.90471		0.3884	7.80165	7.84193		0.3884	7.68383	7.725		0.3884	7.58602	7.61357		0.3884	7.60417	7.6317		0.3884	7.5876	7.62991
0.3886	7.87367	7.90471		0.3886	7.82618	7.84193		0.3886	7.71374	7.725		0.3886	7.6009	7.61357		0.3886	7.59706	7.6317		0.3886	7.59079	7.62991
0.3888	7.88566	7.90471		0.3888	7.84106	7.84193		0.3888	7.6887	7.725		0.3888	7.58863	7.61357		0.3888	7.61921	7.6317		0.3888	7.64225	7.62991
0.389	7.8924	7.90471		0.389	7.77603	7.84193		0.389	7.66836	7.725		0.389	7.61147	7.61357		0.389	7.60574	7.6317		0.389	7.61451	7.62991
0.3892	7.86635	7.90471		0.3892	7.83685	7.84193		0.3892	7.66964	7.725		0.3892	7.59012	7.61357		0.3892	7.59083	7.6317		0.3892	7.62919	7.62991
0.3894	7.90075	7.90471		0.3894	7.88099	7.84193		0.3894	7.7111	7.725		0.3894	7.60009	7.61357		0.3894	7.58663	7.6317		0.3894	7.6511	7.62991
0.3896	7.88157	7.90471		0.3896	7.82256	7.84193		0.3896	7.73894	7.725		0.3896	7.6224	7.61357		0.3896	7.62798	7.6317		0.3896	7.60752	7.62991
0.3898	7.9253	7.90471		0.3898	7.83113	7.84193		0.3898	7.69549	7.725		0.3898	7.6028	7.61357		0.3898	7.63964	7.6317		0.3898	7.61669	7.62991
0.39	7.91937	7.90471		0.39	7.87526	7.84193		0.39	7.72106	7.725		0.39	7.6116	7.61357		0.39	7.68016	7.6317		0.39	7.65996	7.62991
0.3902	7.88042	7.90471		0.3902	7.83417	7.84193		0.3902	7.6675	7.725		0.3902	7.63542	7.61357		0.3902	7.60628	7.6317		0.3902	7.60757	7.62991
0.3904	7.93261	7.90471		0.3904	7.87471	7.84193		0.3904	7.72584	7.725		0.3904	7.63802	7.61357		0.3904	7.67197	7.6317		0.3904	7.63664	7.62991
0.3906	7.9385	7.90471		0.3906	7.8917	7.84193		0.3906	7.71083	7.725		0.3906	7.64686	7.61357		0.3906	7.64832	7.6317		0.3906	7.67568	7.62991
0.3908	7.94197	7.90471		0.3908	7.83645	7.84193		0.3908	7.73793	7.725		0.3908	7.63473	7.61357		0.3908	7.64692	7.6317		0.3908	7.62081	7.62991
0.391	7.91111	7.90471		0.391	7.86448	7.84193		0.391	7.73023	7.725		0.391	7.62484	7.61357		0.391	7.6824	7.6317		0.391	7.63715	7.62991
0.3912	7.92351	7.90471		0.3912	7.82548	7.84193		0.3912	7.68626	7.725		0.3912	7.62905	7.61357		0.3912	7.6516	7.6317		0.3912	7.62194	7.62991
0.3914	7.9421	7.90471		0.3914	7.83455	7.84193		0.3914	7.6684	7.725		0.3914	7.64371	7.61357		0.3914	7.65553	7.6317		0.3914	7.63488	7.62991
0.3916	7.93841	7.90471		0.3916	7.83539	7.84193		0.3916	7.7195	7.725		0.3916	7.59596	7.61357		0.3916	7.63306	7.6317		0.3916	7.67213	7.62991
0.3918	7.91114	7.90471		0.3918	7.84101	7.84193		0.3918	7.71041	7.725		0.3918	7.61027	7.61357		0.3918	7.61678	7.6317		0.3918	7.64867	7.62991
0.392	7.87178	7.90471		0.392	7.83017	7.84193		0.392	7.71699	7.725		0.392	7.59223	7.61357		0.392	7.59741	7.6317		0.392	7.61321	7.62991
0.3922	7.90906	7.90471		0.3922	7.8035	7.84193		0.3922	7.74316	7.725		0.3922	7.60576	7.61357		0.3922	7.63695	7.6317		0.3922	7.64602	7.62991
0.3924	7.89263	7.90471		0.3924	7.75791	7.84193		0.3924	7.69098	7.725		0.3924	7.59737	7.61357		0.3924	7.59797	7.6317		0.3924	7.6067	7.62991
0.3926	7.89005	7.90471		0.3926	7.76845	7.84193		0.3926	7.67892	7.725		0.3926	7.57009	7.61357		0.3926	7.57296	7.6317		0.3926	7.63517	7.62991
0.3928	7.93754	7.90471		0.3928	7.81289	7.84193		0.3928	7.68846	7.725		0.3928	7.56276	7.61357		0.3928	7.59736	7.6317		0.3928	7.60888	7.62991
0.393	7.91966	7.90471		0.393	7.7996	7.84193		0.393	7.68788	7.725		0.393	7.6142	7.61357		0.393	7.61444	7.6317		0.393	7.57922	7.62991
0.3932	7.90558	7.90471		0.3932	7.78454	7.84193		0.3932	7.66832	7.725		0.3932	7.57409	7.61357		0.3932	7.63907	7.6317		0.3932	7.64572	7.62991
0.3934	7.88701	7.90471		0.3934	7.85738	7.84193		0.3934	7.69324	7.725		0.3934	7.57717	7.61357		0.3934	7.64471	7.6317		0.3934	7.61959	7.62991
0.3936	7.93171	7.90471		0.3936	7.85367	7.84193		0.3936	7.73785	7.725		0.3936	7.59949	7.61357		0.3936	7.63605	7.6317		0.3936	7.64057	7.62991
0.3938	7.87452	7.90471		0.3938	7.85471	7.84193		0.3938	7.69644	7.725		0.3938	7.6549	7.61357		0.3938	7.64491	7.6317		0.3938	7.65781	7.62991
0.394	7.93292	7.90471		0.394	7.85423	7.84193		0.394	7.7179	7.725		0.394	7.63224	7.61357		0.394	7.62618	7.6317		0.394	7.6563	7.62991
0.3942	7.93999	7.90471		0.3942	7.87893	7.84193		0.3942	7.71133	7.725		0.3942	7.61622	7.61357		0.3942	7.58385	7.6317		0.3942	7.61946	7.62991
0.3944	7.92648	7.90471		0.3944	7.84656	7.84193		0.3944	7.69523	7.725		0.3944	7.58823	7.61357		0.3944	7.6151	7.6317		0.3944	7.6271	7.62991
0.3946	7.88281	7.90471		0.3946	7.8691	7.84193		0.3946	7.7107	7.725		0.3946	7.61154	7.61357		0.3946	7.64236	7.6317		0.3946	7.65344	7.62991
0.3948	7.87169	7.90471		0.3948	7.8587	7.84193		0.3948	7.69866	7.725		0.3948	7.59921	7.61357		0.3948	7.64351	7.6317		0.3948	7.62903	7.62991
0.395	7.90764	7.90471		0.395	7.84482	7.84193		0.395	7.7103	7.725		0.395	7.6432	7.61357		0.395	7.63413	7.6317		0.395	7.61719	7.62991
0.3952	7.93337	7.90471		0.3952	7.81064	7.84193		0.3952	7.6952	7.725		0.3952	7.64982	7.61357		0.3952	7.61918	7.6317		0.3952	7.64285	7.62991
0.3954	7.92368	7.90471		0.3954	7.83047	7.84193		0.3954	7.67725	7.725		0.3954	7.59973	7.61357		0.3954	7.64735	7.6317		0.3954	7.662	7.62991
0.3956	7.92553	7.90471		0.3956	7.84309	7.84193		0.3956	7.6755	7.725		0.3956	7.59571	7.61357		0.3956	7.62933	7.6317		0.3956	7.59413	7.62991
0.3958	7.85054	7.90471		0.3958	7.84225	7.84193		0.3958	7.69607	7.725		0.3958	7.61882	7.61357		0.3958	7.64561	7.6317		0.3958	7.65447	7.62991
0.396	7.87829	7.90471		0.396	7.80063	7.84193		0.396	7.68912	7.725		0.396	7.63628	7.61357		0.396	7.63463	7.6317		0.396	7.68372	7.62991
0.3962	7.87987	7.90471		0.3962	7.79583	7.84193		0.3962	7.71177	7.725		0.3962	7.59503	7.61357		0.3962	7.62793	7.6317		0.3962	7.5786	7.62991
0.3964	7.86676	7.90471		0.3964	7.8502	7.84193		0.3964	7.67683	7.725		0.3964	7.5616	7.61357		0.3964	7.60476	7.6317		0.3964	7.62828	7.62991
0.3966	7.87883	7.90471		0.3966	7.80433	7.84193		0.3966	7.65254	7.725		0.3966	7.5717	7.61357		0.3966	7.57721	7.6317		0.3966	7.6079	7.62991
0.3968	7.8959	7.90471		0.3968	7.7841	7.84193		0.3968	7.71717	7.725		0.3968	7.59489	7.61357		0.3968	7.64788	7.6317		0.3968	7.6482	7.62991
0.397	7.92359	7.90471		0.397	7.81493	7.84193		0.397	7.72945	7.725		0.397	7.60467	7.61357		0.397	7.63072	7.6317		0.397	7.60621	7.62991
0.3972	7.86858	7.90471		0.3972	7.82428	7.84193		0.3972	7.72281	7.725		0.3972	7.61984	7.61357		0.3972	7.65616	7.6317		0.3972	7.63492	7.62991
0.3974	7.92619	7.90471		0.3974	7.81812	7.84193		0.3974	7.6783	7.725		0.3974	7.60498	7.61357		0.3974	7.6056	7.6317		0.3974	7.62402	7.62991
0.3976	7.90644	7.90471		0.3976	7.90332	7.84193		0.3976	7.67972	7.725		0.3976	7.59811	7.61357		0.3976	7.64917	7.6317		0.3976	7.65732	7.62991
0.3978	7.92504	7.90471		0.3978	7.86145	7.84193		0.3978	7.69635	7.725		0.3978	7.61918	7.61357		0.3978	7.61114	7.6317		0.3978	7.65848	7.62991
0.398	7.90165	7.90471		0.398	7.87095	7.84193		0.398	7.73258	7.725		0.398	7.61894	7.61357		0.398	7.64295	7.6317		0.398	7.66061	7.62991
0.3982	7.92891	7.90471		0.3982	7.8604	7.84193		0.3982	7.72426	7.725		0.3982	7.58647	7.61357		0.3982	7.65881	7.6317		0.3982	7.68894	7.62991
0.3984	7.88097	7.90471		0.3984	7.89048	7.84193		0.3984	7.73831	7.725		0.3984	7.61775	7.61357		0.3984	7.64782	7.6317		0.3984	7.66437	7.62991
0.3986	7.92378	7.90471		0.3986	7.84582	7.84193		0.3986	7.7382	7.725		0.3986	7.61596	7.61357		0.3986	7.65454	7.6317		0.3986	7.58788	7.62991
0.3988	7.94292	7.90471		0.3988	7.87004	7.84193		0.3988	7.69277	7.725		0.3988	7.6468	7.61357		0.3988	7.66598	7.6317		0.3988	7.59929	7.62991
0.399	7.90722	7.90471		0.399	7.87025	7.84193		0.399	7.73077	7.725		0.399	7.63931	7.61357		0.399	7.65165	7.6317		0.399	7.66467	7.62991
0.3992	7.89648	7.90471		0.3992	7.87057	7.84193		0.3992	7.69695	7.725		0.3992	7.6292	7.61357		0.3992	7.63812	7.6317		0.3992	7.63596	7.62991
0.3994	7.92297	7.90471		0.3994	7.82809	7.84193		0.3994	7.71059	7.725		0.3994	7.62182	7.61357		0.3994	7.63643	7.6317		0.3994	7.62926	7.62991
0.3996	7.90813	7.90471		0.3996	7.84183	7.84193		0.3996	7.69546	7.725		0.3996	7.62585	7.61357		0.3996	7.62044	7.6317		0.3996	7.64034	7.62991
0.3998	7.8824	7.90471		0.3998	7.87251	7.84193		0.3998	7.67469	7.725		0.3998	7.60984	7.61357		0.3998	7.62275	7.6317		0.3998	7.66282	7.62991
0.4	7.90106	7.90471		0.4	7.79016	7.84193		0.4	7.65188	7.725		0.4	7.56955	7.61357		0.4	7.6159	7.6317		0.4	7.60069	7.62991
0.4002	7.88263	7.90471		0.4002	7.77773	7.84193		0.4002	7.66237	7.725		0.4002	7.62481	7.61357		0.4002	7.62711	7.6317		0.4002	7.5626	7.62991
[truncated: 3,004 more rows]

## Sheet: Supplementary Fig. 10e
DDM
Propylamine	0.3	1	3	10	30	100
	0	0.120732	0.390946	0.638065	0.939196	1
	0.0133645	0.0313472	0.690085	0.894385	0.856112	1
	0.019	0.109	0.389	0.797	0.951	1
Average	0.0107882	0.0870264	0.49001	0.776483	0.915436	1
SEM	0.00563407	0.0280449	0.100039	0.0747009	0.029857	0

## Sheet: Supplementary Fig. 15
Zeta potential values for Supplementary Fig. 15
WT- No Ex	WT	R117A	S202A	Q264L	R318A	T259A	W206F
-7.20444	-50.15	-48.8778	-55.7111	-50.9481	-56.6778	-51.1889	-56.2
-7.15444	-49.4111
	-51.4
	-52.2833
